# Supplementary material for: Investigation of proteome changes in osteoclastogenesis in low serum culture system using quantitative proteomics
Source: Proteome Sci. 2016 Mar 31;14:8. doi: 10.1186/s12953-016-0097-6 (PMC4815185; doi:10.1186/s12953-016-0097-6)
Supplement: Additional file 1: Table S1. — Detailed Information of the Differentially Expressed Proteins. (XLSX 106 kb) [file 12953_2016_97_MOESM1_ESM.xlsx]

## Sheet: Sheet1
Accession	Description	Score	Coverage	# Proteins	# Unique Peptides	# Peptides	# PSMs	128/127	128/127 Count	128/127 Variability [%]	# AAs	MW [kDa]	calc. pI	Tubulin Adjust	Gene ID
P55097	Cathepsin K OS=Mus musculus GN=Ctsk PE=2 SV=2 - [CATK_MOUSE]	168.115	28.27	1	7	7	36	5.44211	36	107.486	329	36.8651	8.36768	5.21456	13038
P12787	Cytochrome c oxidase subunit 5A, mitochondrial OS=Mus musculus GN=Cox5a PE=1 SV=2 - [COX5A_MOUSE]	58.5346	39.04	1	6	7	17	5.27772	16	42.3573	146	16.0913	6.53662	5.05705	12858
Q6P3A8	2-oxoisovalerate dehydrogenase subunit beta, mitochondrial OS=Mus musculus GN=Bckdhb PE=1 SV=2 - [ODBB_MOUSE]	13.2315	7.69	1	2	2	3	5.20965	3	20.9185	390	42.8528	6.69775	4.99182	12040
Q9D0M3	Cytochrome c1, heme protein, mitochondrial OS=Mus musculus GN=Cyc1 PE=1 SV=1 - [CY1_MOUSE]	47.0061	30.46	2	5	6	11	4.77592	10	71.5999	325	35.3049	9.15869	4.57622	66445
Q99JI1	Musculoskeletal embryonic nuclear protein 1 OS=Mus musculus GN=Mustn1 PE=1 SV=1 - [MSTN1_MOUSE]	17.5763	34.15	1	3	3	5	4.4794	5	49.1663	82	8.93561	9.64209	4.2921	66175
Q9CPQ8	ATP synthase subunit g, mitochondrial OS=Mus musculus GN=Atp5l PE=1 SV=1 - [ATP5L_MOUSE]	41.5555	33.98	1	3	3	9	4.39145	9	79.6289	103	11.4172	9.74463	4.20783	27425
Q61941	NAD(P) transhydrogenase, mitochondrial OS=Mus musculus GN=Nnt PE=1 SV=2 - [NNTM_MOUSE]	17.129	4.05	1	5	5	5	4.33421	5	30.5279	1086	113.765	7.63525	4.15298	#N/A
Q64471	Glutathione S-transferase theta-1 OS=Mus musculus GN=Gstt1 PE=1 SV=4 - [GSTT1_MOUSE]	43.3067	30.83	1	8	8	12	4.31819	12	117.984	240	27.3563	7.26904	4.13763	14871
Q9D855	Cytochrome b-c1 complex subunit 7 OS=Mus musculus GN=Uqcrb PE=1 SV=3 - [QCR7_MOUSE]	28.0593	63.96	1	11	11	13	4.26242	13	29.5193	111	13.519	9.11475	4.08419	#N/A
Q9D7J9	Enoyl-CoA hydratase domain-containing protein 3, mitochondrial OS=Mus musculus GN=Echdc3 PE=1 SV=1 - [ECHD3_MOUSE]	15.6528	18.33	1	4	4	4	4.20307	4	29.2972	300	32.3818	8.33838	4.02733	67856
Q9CXZ1	NADH dehydrogenase [ubiquinone] iron-sulfur protein 4, mitochondrial OS=Mus musculus GN=Ndufs4 PE=1 SV=3 - [NDUS4_MOUSE]	36.7934	19.43	1	3	3	8	4.07147	8	13.0473	175	19.7722	9.99365	3.90123	17993
P35564	Calnexin OS=Mus musculus GN=Canx PE=1 SV=1 - [CALX_MOUSE]	142.368	29.78	1	18	18	38	4.06856	38	74.0367	591	67.2357	4.64014	3.89845	12330
P47740	Fatty aldehyde dehydrogenase OS=Mus musculus GN=Aldh3a2 PE=1 SV=2 - [AL3A2_MOUSE]	37.756	14.26	1	6	7	11	4.06595	9	38.7586	484	53.9363	8.35303	3.89594	11671
Q924Z4	Ceramide synthase 2 OS=Mus musculus GN=Cers2 PE=1 SV=1 - [CERS2_MOUSE]	16.9807	7.89	1	3	3	4	4.03157	4	29.5511	380	44.9952	8.74854	3.863	76893
B9EJ86	Oxysterol-binding protein-related protein 8 OS=Mus musculus GN=Osbpl8 PE=1 SV=1 - [OSBL8_MOUSE]	88.7437	22.95	2	15	15	22	3.99403	22	104.938	889	101.205	6.96143	3.82703	237542
Q9DCX2	ATP synthase subunit d, mitochondrial OS=Mus musculus GN=Atp5h PE=1 SV=3 - [ATP5H_MOUSE]	85.2434	82.61	1	13	13	26	3.96981	26	42.4766	161	18.7376	5.69385	3.80382	71679
Q8VBT0	Thioredoxin-related transmembrane protein 1 OS=Mus musculus GN=Tmx1 PE=1 SV=1 - [TMX1_MOUSE]	14.5907	8.63	1	3	3	4	3.95678	4	29.1782	278	31.3756	5.2876	3.79134	72736
Q99LC3	NADH dehydrogenase [ubiquinone] 1 alpha subcomplex subunit 10, mitochondrial OS=Mus musculus GN=Ndufa10 PE=1 SV=1 - [NDUAA_MOUSE]	57.5696	29.58	1	11	11	16	3.92245	16	39.1707	355	40.5777	7.78174	3.75845	67273
Q9R1J0	Sterol-4-alpha-carboxylate 3-dehydrogenase, decarboxylating OS=Mus musculus GN=Nsdhl PE=1 SV=1 - [NSDHL_MOUSE]	26.8636	24.86	1	6	6	7	3.87926	7	25.221	362	40.66	7.85498	3.71706	18194
Q9D6U8	Protein FAM162A OS=Mus musculus GN=Fam162a PE=1 SV=1 - [F162A_MOUSE]	18.646	20	1	3	3	5	3.86941	5	27.3871	155	17.7134	9.87646	3.70762	70186
Q9CQB5	CDGSH iron-sulfur domain-containing protein 2 OS=Mus musculus GN=Cisd2 PE=1 SV=1 - [CISD2_MOUSE]	17.873	21.48	1	2	2	4	3.8356	4	23.1862	135	15.2323	9.51025	3.67523	67006
Q9R002	Interferon-activable protein 202 OS=Mus musculus GN=Ifi202 PE=1 SV=3 - [IFI2_MOUSE]	124.166	26.74	1	13	13	34	3.79876	34	46.6913	445	50.4345	8.48486	3.63993	100044068
Q9Z2I0	LETM1 and EF-hand domain-containing protein 1, mitochondrial OS=Mus musculus GN=Letm1 PE=1 SV=1 - [LETM1_MOUSE]	45.4378	15.31	1	8	8	11	3.76902	11	44.4363	738	82.9369	6.52197	3.61143	56384
Q61029	Lamina-associated polypeptide 2, isoforms beta/delta/epsilon/gamma OS=Mus musculus GN=Tmpo PE=1 SV=4 - [LAP2B_MOUSE]	91.2753	24.78	1	4	8	22	3.75439	11	50.6866	452	50.3421	9.45166	3.59741	21917
Q9D958	Signal peptidase complex subunit 1 OS=Mus musculus GN=Spcs1 PE=2 SV=3 - [SPCS1_MOUSE]	10.1097	8.07	1	2	2	3	3.72956	3	21.1615	161	18.1743	10.0083	3.57362	69019
Q8R0X7	Sphingosine-1-phosphate lyase 1 OS=Mus musculus GN=Sgpl1 PE=1 SV=1 - [SGPL1_MOUSE]	101.508	32.39	1	22	23	34	3.72883	33	65.5345	568	63.6357	9.1001	3.57292	20397
P07310	Creatine kinase M-type OS=Mus musculus GN=Ckm PE=1 SV=1 - [KCRM_MOUSE]	44.6064	12.07	1	2	3	14	3.70073	6	83.6354	381	43.0178	7.06396	3.54599	12715
O55126	Protein NipSnap homolog 2 OS=Mus musculus GN=Gbas PE=1 SV=1 - [NIPS2_MOUSE]	52.5642	39.5	1	8	8	14	3.69813	14	98.2404	281	32.9119	9.26123	3.5435	#N/A
Q62087	Serum paraoxonase/lactonase 3 OS=Mus musculus GN=Pon3 PE=1 SV=2 - [PON3_MOUSE]	18.2858	18.64	2	6	6	7	3.67262	7	24.6957	354	39.3263	5.74463	3.51905	269823
Q3TFD2	Lysophosphatidylcholine acyltransferase 1 OS=Mus musculus GN=Lpcat1 PE=1 SV=1 - [PCAT1_MOUSE]	38.6983	13.86	1	4	4	9	3.65023	9	71	534	59.7055	6.34131	3.49761	210992
Q9CQ69	Cytochrome b-c1 complex subunit 8 OS=Mus musculus GN=Uqcrq PE=1 SV=3 - [QCR8_MOUSE]	20.7441	39.02	1	4	4	7	3.6476	7	97.046	82	9.76211	10.2573	3.49509	22272
Q6ZQI3	Malectin OS=Mus musculus GN=Mlec PE=1 SV=2 - [MLEC_MOUSE]	22.35	17.18	1	5	5	7	3.63912	7	37.0665	291	32.3218	6.04932	3.48696	109154
Q9D1M7	Peptidyl-prolyl cis-trans isomerase FKBP11 OS=Mus musculus GN=Fkbp11 PE=1 SV=1 - [FKB11_MOUSE]	15.0261	8.96	1	2	2	4	3.63135	4	23.7219	201	22.1232	9.36377	3.47951	66120
P05480	Neuronal proto-oncogene tyrosine-protein kinase Src OS=Mus musculus GN=Src PE=1 SV=4 - [SRC_MOUSE]	51.788	23.84	1	8	10	14	3.61499	11	30.0723	541	60.6065	7.84033	3.46384	20779
Q80SY3	V-type proton ATPase subunit d 2 OS=Mus musculus GN=Atp6v0d2 PE=2 SV=2 - [VA0D2_MOUSE]	134.85	46.86	1	13	13	31	3.60942	31	102.645	350	40.4673	5.24951	3.4585	242341
Q8VEM8	Phosphate carrier protein, mitochondrial OS=Mus musculus GN=Slc25a3 PE=1 SV=1 - [MPCP_MOUSE]	43.9773	35.57	1	11	11	14	3.58687	14	48.6851	357	39.6065	9.26123	3.43689	18674
Q9DCS9	NADH dehydrogenase [ubiquinone] 1 beta subcomplex subunit 10 OS=Mus musculus GN=Ndufb10 PE=1 SV=3 - [NDUBA_MOUSE]	32.5095	34.09	1	5	5	9	3.51316	9	45.8336	176	21.0104	8.03076	3.36627	68342
Q9CR51	V-type proton ATPase subunit G 1 OS=Mus musculus GN=Atp6v1g1 PE=1 SV=3 - [VATG1_MOUSE]	76.4013	36.44	1	4	4	16	3.49408	16	67.0567	118	13.716	7.97217	3.34798	66290
Q60604	Adseverin OS=Mus musculus GN=Scin PE=1 SV=3 - [ADSV_MOUSE]	104.699	41.54	1	23	23	36	3.49252	36	54.1728	715	80.2033	5.88428	3.34649	20259
Q8CHT0	Delta-1-pyrroline-5-carboxylate dehydrogenase, mitochondrial OS=Mus musculus GN=Aldh4a1 PE=1 SV=3 - [AL4A1_MOUSE]	33.8338	19.22	2	10	10	12	3.46965	12	85.0425	562	61.8015	8.23584	3.32458	212647
O35855	Branched-chain-amino-acid aminotransferase, mitochondrial OS=Mus musculus GN=Bcat2 PE=1 SV=2 - [BCAT2_MOUSE]	84.1249	32.06	1	11	11	20	3.46137	20	39.5632	393	44.0988	8.29443	3.31665	12036
Q9Z2D6	Methyl-CpG-binding protein 2 OS=Mus musculus GN=Mecp2 PE=1 SV=1 - [MECP2_MOUSE]	33.4067	22.11	1	8	8	9	3.45477	9	99.6373	484	52.2755	9.96436	3.31032	17257
P54071	Isocitrate dehydrogenase [NADP], mitochondrial OS=Mus musculus GN=Idh2 PE=1 SV=3 - [IDHP_MOUSE]	232.952	42.7	2	18	18	62	3.45139	61	37.7011	452	50.8739	8.68994	3.30708	269951
O35215	D-dopachrome decarboxylase OS=Mus musculus GN=Ddt PE=1 SV=3 - [DOPD_MOUSE]	86.6436	75.42	1	8	8	22	3.45138	22	81.8424	118	13.0688	6.53662	3.30707	13202
B1AR13	CDGSH iron-sulfur domain-containing protein 3, mitochondrial OS=Mus musculus GN=Cisd3 PE=1 SV=1 - [CISD3_MOUSE]	13.5419	18.98	1	2	2	4	3.43964	4	19.4105	137	15.6661	9.78857	3.29582	217149
Q8CEE7	Retinol dehydrogenase 13 OS=Mus musculus GN=Rdh13 PE=1 SV=1 - [RDH13_MOUSE]	23.2514	19.76	1	5	5	6	3.43902	6	36.8634	334	36.441	8.85107	3.29522	108841
Q99KI3	ER membrane protein complex subunit 3 OS=Mus musculus GN=Emc3 PE=1 SV=3 - [EMC3_MOUSE]	14.0901	13.79	1	3	3	4	3.4137	4	34.9469	261	29.9604	6.81494	3.27097	66087
P00405	Cytochrome c oxidase subunit 2 OS=Mus musculus GN=Mtco2 PE=1 SV=1 - [COX2_MOUSE]	29.4864	17.62	1	3	3	8	3.41163	8	58.2942	227	25.959	4.729	3.26898	17709
Q8JZQ2	AFG3-like protein 2 OS=Mus musculus GN=Afg3l2 PE=1 SV=1 - [AFG32_MOUSE]	63.1431	21.45	2	14	15	18	3.38447	17	56.5079	802	89.4626	8.60205	3.24295	69597
Q99KI0	Aconitate hydratase, mitochondrial OS=Mus musculus GN=Aco2 PE=1 SV=1 - [ACON_MOUSE]	528.057	54.1	1	37	37	127	3.37493	127	60.5797	780	85.41	7.92822	3.23381	11429
Q9QYR9	Acyl-coenzyme A thioesterase 2, mitochondrial OS=Mus musculus GN=Acot2 PE=1 SV=2 - [ACOT2_MOUSE]	40.3303	24.94	5	4	10	12	3.37161	4	8.78951	453	49.6257	7.35693	3.23063	171210
Q9WU81	Sugar phosphate exchanger 2 OS=Mus musculus GN=Slc37a2 PE=1 SV=1 - [SPX2_MOUSE]	13.5031	9.98	1	3	3	3	3.35456	3	13.9661	501	55.037	6.3667	3.2143	56857
P97449	Aminopeptidase N OS=Mus musculus GN=Anpep PE=1 SV=4 - [AMPN_MOUSE]	232.756	40.27	1	34	34	63	3.34828	63	65.7562	966	109.582	5.89697	3.20828	16790
Q8R5J9	PRA1 family protein 3 OS=Mus musculus GN=Arl6ip5 PE=1 SV=2 - [PRAF3_MOUSE]	20.5295	16.49	1	3	3	5	3.34733	5	8.43608	188	21.5433	9.61279	3.20737	65106
O70503	Very-long-chain 3-oxoacyl-CoA reductase OS=Mus musculus GN=Hsd17b12 PE=1 SV=1 - [DHB12_MOUSE]	57.1198	31.41	1	7	7	15	3.33565	15	87.8722	312	34.7194	9.5249	3.19618	56348
Q9CQ40	39S ribosomal protein L49, mitochondrial OS=Mus musculus GN=Mrpl49 PE=1 SV=1 - [RM49_MOUSE]	31.7861	31.93	1	6	6	10	3.33027	10	18.3697	166	19.121	9.49561	3.19103	18120
Q91YQ5	Dolichyl-diphosphooligosaccharide--protein glycosyltransferase subunit 1 OS=Mus musculus GN=Rpn1 PE=1 SV=1 - [RPN1_MOUSE]	105.001	34.38	1	18	18	27	3.32807	27	53.2349	608	68.4857	6.45557	3.18892	103963
P35821	Tyrosine-protein phosphatase non-receptor type 1 OS=Mus musculus GN=Ptpn1 PE=1 SV=2 - [PTN1_MOUSE]	23.6123	15.51	1	6	6	7	3.2992	7	60.3553	432	49.5614	6.16357	3.16125	19246
O54734	Dolichyl-diphosphooligosaccharide--protein glycosyltransferase 48 kDa subunit OS=Mus musculus GN=Ddost PE=1 SV=2 - [OST48_MOUSE]	33.472	12.7	1	7	7	12	3.29457	12	25.5969	441	48.997	5.8335	3.15682	13200
Q8VE95	UPF0598 protein C8orf82 homolog OS=Mus musculus PE=1 SV=1 - [CH082_MOUSE]	19.5938	23.39	1	4	4	5	3.2908	5	40.6466	218	24.3143	8.70459	3.15321	223665
Q9CZS1	Aldehyde dehydrogenase X, mitochondrial OS=Mus musculus GN=Aldh1b1 PE=1 SV=1 - [AL1B1_MOUSE]	30.1943	14.07	4	6	7	9	3.28303	6	19.1575	519	57.5165	7.02002	3.14576	72535
O35658	Complement component 1 Q subcomponent-binding protein, mitochondrial OS=Mus musculus GN=C1qbp PE=1 SV=1 - [C1QBP_MOUSE]	161.053	34.53	1	7	7	43	3.28056	43	58.2913	278	30.9935	4.91943	3.14339	#N/A
P49813	Tropomodulin-1 OS=Mus musculus GN=Tmod1 PE=1 SV=2 - [TMOD1_MOUSE]	32.2123	23.96	1	7	7	9	3.27737	9	48.6832	359	40.4409	5.09717	3.14033	21916
P19783	Cytochrome c oxidase subunit 4 isoform 1, mitochondrial OS=Mus musculus GN=Cox4i1 PE=1 SV=2 - [COX41_MOUSE]	16.9644	30.77	1	5	5	7	3.26289	7	36.3724	169	19.5179	9.23193	3.12646	12857
Q9QXH4	Integrin alpha-X OS=Mus musculus GN=Itgax PE=1 SV=1 - [ITAX_MOUSE]	50.3262	15.74	2	15	15	15	3.24022	15	79.3054	1169	129.069	6.63916	3.10474	16411
P48962	ADP/ATP translocase 1 OS=Mus musculus GN=Slc25a4 PE=1 SV=4 - [ADT1_MOUSE]	79.1157	34.56	2	7	12	22	3.22259	15	48.141	298	32.8831	9.71533	3.08784	11739
Q9D8V0	Minor histocompatibility antigen H13 OS=Mus musculus GN=Hm13 PE=1 SV=1 - [HM13_MOUSE]	11.1627	7.67	1	3	3	4	3.2224	4	33.4441	378	41.7206	6.03662	3.08766	14950
P09671	Superoxide dismutase [Mn], mitochondrial OS=Mus musculus GN=Sod2 PE=1 SV=3 - [SODM_MOUSE]	76.8538	42.34	1	9	9	23	3.22193	23	45.6117	222	24.5875	8.6167	3.08721	20656
Q8BXZ1	Protein disulfide-isomerase TMX3 OS=Mus musculus GN=Tmx3 PE=1 SV=2 - [TMX3_MOUSE]	25.5221	9.87	1	5	5	7	3.22145	7	74.2182	456	51.815	5.16064	3.08676	67988
Q8CGK3	Lon protease homolog, mitochondrial OS=Mus musculus GN=Lonp1 PE=1 SV=2 - [LONM_MOUSE]	258.997	31.19	1	28	28	67	3.21532	66	53.077	949	105.776	6.56592	3.08087	74142
O55022	Membrane-associated progesterone receptor component 1 OS=Mus musculus GN=Pgrmc1 PE=1 SV=4 - [PGRC1_MOUSE]	27.0041	31.79	2	5	6	9	3.21331	8	27.3411	195	21.6808	4.70361	3.07895	53328
Q9CQN7	39S ribosomal protein L41, mitochondrial OS=Mus musculus GN=Mrpl41 PE=1 SV=1 - [RM41_MOUSE]	43.867	48.89	1	6	6	11	3.20292	11	25.8068	135	15.252	9.81787	3.06899	107733
P51881	ADP/ATP translocase 2 OS=Mus musculus GN=Slc25a5 PE=1 SV=3 - [ADT2_MOUSE]	134.457	41.61	2	11	16	43	3.19726	36	83.2057	298	32.9102	9.72998	3.06358	11740
Q8QZT1	Acetyl-CoA acetyltransferase, mitochondrial OS=Mus musculus GN=Acat1 PE=1 SV=1 - [THIL_MOUSE]	197.168	56.84	1	21	21	48	3.18963	48	87.6159	424	44.7873	8.51416	3.05627	110446
P47738	Aldehyde dehydrogenase, mitochondrial OS=Mus musculus GN=Aldh2 PE=1 SV=1 - [ALDH2_MOUSE]	351.259	55.68	4	25	26	79	3.17897	76	48.1815	519	56.5018	7.62061	3.04605	11669
P97493	Thioredoxin, mitochondrial OS=Mus musculus GN=Txn2 PE=1 SV=1 - [THIOM_MOUSE]	47.5506	22.29	1	3	3	10	3.17274	10	31.1824	166	18.2436	7.89893	3.04008	56551
Q8K3J1	NADH dehydrogenase [ubiquinone] iron-sulfur protein 8, mitochondrial OS=Mus musculus GN=Ndufs8 PE=1 SV=1 - [NDUS8_MOUSE]	36.6382	30.19	1	7	7	12	3.17128	12	50.0317	212	24.0228	6.21436	3.03868	225887
P08249	Malate dehydrogenase, mitochondrial OS=Mus musculus GN=Mdh2 PE=1 SV=3 - [MDHM_MOUSE]	518.017	66.86	1	24	24	123	3.1641	123	62.7126	338	35.5888	8.67529	3.0318	17448
Q8BGT5	Alanine aminotransferase 2 OS=Mus musculus GN=Gpt2 PE=1 SV=1 - [ALAT2_MOUSE]	21.4582	12.64	2	6	6	6	3.16341	5	12.1556	522	57.9065	8.00146	3.03114	108682
Q80XN0	D-beta-hydroxybutyrate dehydrogenase, mitochondrial OS=Mus musculus GN=Bdh1 PE=1 SV=2 - [BDH_MOUSE]	50.0528	29.45	1	9	9	16	3.15713	16	37.6209	343	38.2744	9.01221	3.02512	71911
Q61425	Hydroxyacyl-coenzyme A dehydrogenase, mitochondrial OS=Mus musculus GN=Hadh PE=1 SV=2 - [HCDH_MOUSE]	19.4899	18.79	1	6	6	7	3.15127	7	8.90356	314	34.4419	8.646	3.01951	15107
P42125	Enoyl-CoA delta isomerase 1, mitochondrial OS=Mus musculus GN=Eci1 PE=1 SV=2 - [ECI1_MOUSE]	97.8583	33.22	1	9	9	24	3.14377	24	43.2033	289	32.2298	8.98291	3.01232	13177
Q8BLF1	Neutral cholesterol ester hydrolase 1 OS=Mus musculus GN=Nceh1 PE=1 SV=1 - [NCEH1_MOUSE]	26.7678	14.71	1	4	4	7	3.14317	7	29.4555	408	45.7107	7.04932	3.01174	320024
Q9DCJ9	N-acetylneuraminate lyase OS=Mus musculus GN=Npl PE=1 SV=1 - [NPL_MOUSE]	137.729	57.5	1	15	15	31	3.13638	31	42.5106	320	35.1083	8.03076	3.00524	74091
Q69Z99	Zinc finger protein 512 OS=Mus musculus GN=Znf512 PE=2 SV=2 - [ZN512_MOUSE]	19.8805	11.21	1	4	4	4	3.13178	4	17.8908	562	63.8674	9.51025	3.00083	269639
P25085	Interleukin-1 receptor antagonist protein OS=Mus musculus GN=Il1rn PE=2 SV=1 - [IL1RA_MOUSE]	32.9848	26.4	1	3	3	7	3.12549	7	35.5271	178	20.2612	6.18896	2.99481	16181
O08579	Emerin OS=Mus musculus GN=Emd PE=1 SV=1 - [EMD_MOUSE]	18.0153	22.78	1	4	4	5	3.11754	5	23.4402	259	29.4174	5.0083	2.98718	13726
Q9QXX4	Calcium-binding mitochondrial carrier protein Aralar2 OS=Mus musculus GN=Slc25a13 PE=1 SV=1 - [CMC2_MOUSE]	87.0871	31.21	1	11	16	23	3.1138	16	46.893	676	74.4198	8.60205	2.9836	50799
Q9D2G2	Dihydrolipoyllysine-residue succinyltransferase component of 2-oxoglutarate dehydrogenase complex, mitochondrial OS=Mus musculus GN=Dlst PE=1 SV=1 - [ODO2_MOUSE]	106.877	34.8	1	13	13	26	3.10669	25	68.7508	454	48.9635	8.95361	2.97679	78920
Q9Z0X1	Apoptosis-inducing factor 1, mitochondrial OS=Mus musculus GN=Aifm1 PE=1 SV=1 - [AIFM1_MOUSE]	165.791	38.07	1	18	18	42	3.10338	42	57.9643	612	66.7238	9.17334	2.97362	26926
Q8R311	cTAGE family member 5 OS=Mus musculus GN=Ctage5 PE=1 SV=1 - [CTGE5_MOUSE]	29.1947	10.65	1	8	8	10	3.10129	10	81.8269	779	87.6644	5.10986	2.97161	#N/A
Q61263	Sterol O-acyltransferase 1 OS=Mus musculus GN=Soat1 PE=1 SV=2 - [SOAT1_MOUSE]	45.0784	12.96	1	6	6	12	3.09191	12	59.2061	540	63.757	9.01221	2.96263	20652
Q9CQH3	NADH dehydrogenase [ubiquinone] 1 beta subcomplex subunit 5, mitochondrial OS=Mus musculus GN=Ndufb5 PE=1 SV=1 - [NDUB5_MOUSE]	19.7262	22.22	1	6	6	6	3.07979	6	42.1416	189	21.6964	9.40771	2.95102	66046
Q9JLZ3	Methylglutaconyl-CoA hydratase, mitochondrial OS=Mus musculus GN=Auh PE=1 SV=1 - [AUHM_MOUSE]	29.6442	17.2	1	5	5	8	3.07307	8	40.4286	314	33.374	9.51025	2.94458	11992
Q9CZ13	Cytochrome b-c1 complex subunit 1, mitochondrial OS=Mus musculus GN=Uqcrc1 PE=1 SV=2 - [QCR1_MOUSE]	213.448	38.75	1	14	14	47	3.06598	47	69.126	480	52.8185	6.21436	2.93779	22273
Q99N95	39S ribosomal protein L3, mitochondrial OS=Mus musculus GN=Mrpl3 PE=1 SV=1 - [RM03_MOUSE]	20.4143	12.36	1	4	4	5	3.06103	5	38.0701	348	39.0852	9.5542	2.93304	94062
Q9WVL3	Solute carrier family 12 member 7 OS=Mus musculus GN=Slc12a7 PE=1 SV=1 - [S12A7_MOUSE]	22.3879	7.02	1	6	6	7	3.0596	7	39.1885	1083	119.404	6.50732	2.93167	20499
Q91ZE0	Trimethyllysine dioxygenase, mitochondrial OS=Mus musculus GN=Tmlhe PE=1 SV=2 - [TMLH_MOUSE]	42.839	25.89	1	10	10	12	3.05421	12	18.2131	421	49.578	8.25049	2.9265	192289
Q9EP89	Serine beta-lactamase-like protein LACTB, mitochondrial OS=Mus musculus GN=Lactb PE=1 SV=1 - [LACTB_MOUSE]	25.9457	13.43	1	6	6	7	3.05385	7	23.0695	551	60.6673	8.89502	2.92616	80907
O70252	Heme oxygenase 2 OS=Mus musculus GN=Hmox2 PE=1 SV=1 - [HMOX2_MOUSE]	56.8659	33.02	1	9	9	15	3.0484	15	53.5643	315	35.7159	5.87158	2.92094	15369
Q9DCN2	NADH-cytochrome b5 reductase 3 OS=Mus musculus GN=Cyb5r3 PE=1 SV=3 - [NB5R3_MOUSE]	168.517	68.77	1	17	17	42	3.0463	41	58.0856	301	34.1057	8.38232	2.91892	109754
P56135	ATP synthase subunit f, mitochondrial OS=Mus musculus GN=Atp5j2 PE=1 SV=3 - [ATPK_MOUSE]	13.3424	26.14	1	2	2	4	3.03921	4	25.0122	88	10.3374	9.94971	2.91213	57423
Q8CAQ8	MICOS complex subunit Mic60 OS=Mus musculus GN=Immt PE=1 SV=1 - [MIC60_MOUSE]	248.555	60.11	1	40	40	64	3.03644	64	48.773	757	83.8482	6.60986	2.90948	76614
Q9CQE1	Protein NipSnap homolog 3B OS=Mus musculus GN=Nipsnap3b PE=1 SV=1 - [NPS3B_MOUSE]	39.6517	37.25	1	8	8	12	3.02175	12	54.062	247	28.2905	9.48096	2.8954	66536
P97450	ATP synthase-coupling factor 6, mitochondrial OS=Mus musculus GN=Atp5j PE=1 SV=1 - [ATP5J_MOUSE]	48.6251	46.3	1	7	7	14	3.02166	14	35.5853	108	12.4886	9.36377	2.89531	11957
Q80WJ7	Protein LYRIC OS=Mus musculus GN=Mtdh PE=1 SV=1 - [LYRIC_MOUSE]	94.6565	30.05	1	13	13	25	3.02141	25	48.9206	579	63.8077	9.33447	2.89508	67154
Q3UQ84	Threonine--tRNA ligase, mitochondrial OS=Mus musculus GN=Tars2 PE=1 SV=1 - [SYTM_MOUSE]	47.1235	17.43	1	10	10	12	3.01897	12	48.1377	723	81.6489	7.86963	2.89274	71807
P20108	Thioredoxin-dependent peroxide reductase, mitochondrial OS=Mus musculus GN=Prdx3 PE=1 SV=1 - [PRDX3_MOUSE]	83.6546	36.19	1	8	8	21	3.01704	21	86.0701	257	28.1094	7.57666	2.89089	11757
Q91YT0	NADH dehydrogenase [ubiquinone] flavoprotein 1, mitochondrial OS=Mus musculus GN=Ndufv1 PE=1 SV=1 - [NDUV1_MOUSE]	134.377	57.11	1	19	19	34	3.01689	34	56.7592	464	50.8017	8.20654	2.89075	17995
Q8K009	Mitochondrial 10-formyltetrahydrofolate dehydrogenase OS=Mus musculus GN=Aldh1l2 PE=1 SV=2 - [AL1L2_MOUSE]	136.483	39.44	1	26	28	40	3.01373	38	47.0873	923	101.526	6.29053	2.88772	216188
Q9R0X4	Acyl-coenzyme A thioesterase 9, mitochondrial OS=Mus musculus GN=Acot9 PE=1 SV=1 - [ACOT9_MOUSE]	99.0748	42.37	2	17	17	31	3.00878	31	44.3437	439	50.528	8.5874	2.88298	56360
P40240	CD9 antigen OS=Mus musculus GN=Cd9 PE=1 SV=2 - [CD9_MOUSE]	37.7071	11.5	1	2	2	7	3.00748	7	23.8501	226	25.2409	7.2251	2.88173	12527
Q8BFR5	Elongation factor Tu, mitochondrial OS=Mus musculus GN=Tufm PE=1 SV=1 - [EFTU_MOUSE]	264.708	63.5	1	26	26	62	3.00467	62	48.5428	452	49.477	7.56201	2.87904	233870
Q8K215	LYR motif-containing protein 4 OS=Mus musculus GN=Lyrm4 PE=1 SV=1 - [LYRM4_MOUSE]	36.5617	54.95	1	7	7	12	3.00172	12	31.6499	91	10.8477	10.1255	2.87621	380840
Q9DCT2	NADH dehydrogenase [ubiquinone] iron-sulfur protein 3, mitochondrial OS=Mus musculus GN=Ndufs3 PE=1 SV=2 - [NDUS3_MOUSE]	73.9189	31.56	1	11	11	19	3.00139	19	58.234	263	30.1305	7.1665	2.87589	68349
Q9D1B9	39S ribosomal protein L28, mitochondrial OS=Mus musculus GN=Mrpl28 PE=1 SV=3 - [RM28_MOUSE]	23.9197	19.84	1	6	6	8	2.99399	8	37.0684	257	30.151	9.29053	2.8688	68611
Q922Q8	Leucine-rich repeat-containing protein 59 OS=Mus musculus GN=Lrrc59 PE=1 SV=1 - [LRC59_MOUSE]	66.8166	41.04	1	10	10	18	2.98625	18	35.0447	307	34.8558	9.5249	2.86139	98238
Q3UFY8	Mitochondrial ribonuclease P protein 1 OS=Mus musculus GN=Trmt10c PE=1 SV=2 - [MRRP1_MOUSE]	45.0632	31.64	1	10	10	14	2.98298	14	58.9738	414	48.3551	9.37842	2.85825	52575
Q9CQA3	Succinate dehydrogenase [ubiquinone] iron-sulfur subunit, mitochondrial OS=Mus musculus GN=Sdhb PE=1 SV=1 - [SDHB_MOUSE]	126.171	58.16	2	19	19	40	2.97575	39	43.7126	282	31.7929	8.67529	2.85133	67680
Q9QY76	Vesicle-associated membrane protein-associated protein B OS=Mus musculus GN=Vapb PE=1 SV=3 - [VAPB_MOUSE]	45.1953	27.57	1	6	7	12	2.96656	8	25.6413	243	26.929	7.78174	2.84253	#N/A
O70152	Dolichol-phosphate mannosyltransferase subunit 1 OS=Mus musculus GN=Dpm1 PE=1 SV=1 - [DPM1_MOUSE]	12.876	11.92	1	3	3	4	2.96402	4	42.7964	260	29.1565	9.51025	2.84009	13480
P46978	Dolichyl-diphosphooligosaccharide--protein glycosyltransferase subunit STT3A OS=Mus musculus GN=Stt3a PE=1 SV=1 - [STT3A_MOUSE]	24.2894	9.08	1	8	8	9	2.96258	9	30.2766	705	80.5449	8.104	2.83871	16430
Q8BWT1	3-ketoacyl-CoA thiolase, mitochondrial OS=Mus musculus GN=Acaa2 PE=1 SV=3 - [THIM_MOUSE]	325.351	86.4	1	26	26	74	2.95632	73	66.7459	397	41.8034	8.08936	2.83271	52538
Q99JY0	Trifunctional enzyme subunit beta, mitochondrial OS=Mus musculus GN=Hadhb PE=1 SV=1 - [ECHB_MOUSE]	120.818	33.68	1	13	13	35	2.94841	35	49.8372	475	51.3534	9.37842	2.82513	231086
O35474	EGF-like repeat and discoidin I-like domain-containing protein 3 OS=Mus musculus GN=Edil3 PE=1 SV=2 - [EDIL3_MOUSE]	40.2729	25.62	1	10	10	14	2.94628	14	43.4675	480	53.677	7.57666	2.82309	13612
P41245	Matrix metalloproteinase-9 OS=Mus musculus GN=Mmp9 PE=1 SV=2 - [MMP9_MOUSE]	58.1208	26.3	2	15	16	18	2.94551	17	56.829	730	80.4842	6.0874	2.82235	17395
Q8BMF4	Dihydrolipoyllysine-residue acetyltransferase component of pyruvate dehydrogenase complex, mitochondrial OS=Mus musculus GN=Dlat PE=1 SV=2 - [ODP2_MOUSE]	177.414	34.11	1	19	19	45	2.94352	45	48.633	642	67.8987	8.57275	2.82044	235339
O35972	39S ribosomal protein L23, mitochondrial OS=Mus musculus GN=Mrpl23 PE=1 SV=1 - [RM23_MOUSE]	36.1101	60.96	1	5	5	8	2.93487	8	37.9598	146	17.1109	9.75928	2.81215	19935
Q91ZA3	Propionyl-CoA carboxylase alpha chain, mitochondrial OS=Mus musculus GN=Pcca PE=1 SV=2 - [PCCA_MOUSE]	136.75	43.65	1	28	28	37	2.9314	37	42.4544	724	79.8711	7.25439	2.80883	110821
Q8R2Y8	Peptidyl-tRNA hydrolase 2, mitochondrial OS=Mus musculus GN=Ptrh2 PE=1 SV=1 - [PTH2_MOUSE]	29.1692	29.83	1	4	4	6	2.93015	6	19.8406	181	19.514	7.41553	2.80764	217057
Q8BH04	Phosphoenolpyruvate carboxykinase [GTP], mitochondrial OS=Mus musculus GN=Pck2 PE=1 SV=1 - [PCKGM_MOUSE]	159.408	55.94	2	25	25	42	2.92086	42	51.0838	640	70.4825	7.28369	2.79873	74551
Q8BMS1	Trifunctional enzyme subunit alpha, mitochondrial OS=Mus musculus GN=Hadha PE=1 SV=1 - [ECHA_MOUSE]	243.931	41.42	1	25	25	73	2.9184	71	48.2404	763	82.6175	9.14404	2.79638	97212
Q8BMS4	Ubiquinone biosynthesis O-methyltransferase, mitochondrial OS=Mus musculus GN=Coq3 PE=1 SV=1 - [COQ3_MOUSE]	25.0374	21.89	1	7	7	7	2.91827	7	22.4508	370	40.9307	7.95752	2.79625	230027
Q8R1V4	Transmembrane emp24 domain-containing protein 4 OS=Mus musculus GN=Tmed4 PE=1 SV=1 - [TMED4_MOUSE]	22.1016	18.94	1	4	5	5	2.91234	4	9.589	227	26.0054	8.17725	2.79056	103694
Q99P91	Transmembrane glycoprotein NMB OS=Mus musculus GN=Gpnmb PE=1 SV=2 - [GPNMB_MOUSE]	231.253	27.87	1	12	12	51	2.91216	51	51.0291	574	63.6351	7.60596	2.7904	93695
Q9D6S7	Ribosome-recycling factor, mitochondrial OS=Mus musculus GN=Mrrf PE=1 SV=1 - [RRFM_MOUSE]	32.5707	29.77	1	5	5	8	2.91164	8	51.6927	262	29.0325	9.84717	2.78989	67871
Q9CQZ5	NADH dehydrogenase [ubiquinone] 1 alpha subcomplex subunit 6 OS=Mus musculus GN=Ndufa6 PE=1 SV=1 - [NDUA6_MOUSE]	27.0713	31.3	1	4	4	7	2.91132	7	45.5789	131	15.273	10.1108	2.78959	67130
O08749	Dihydrolipoyl dehydrogenase, mitochondrial OS=Mus musculus GN=Dld PE=1 SV=2 - [DLDH_MOUSE]	226.041	52.85	1	20	20	58	2.91016	58	50.4781	509	54.2382	7.89893	2.78848	13382
Q9D154	Leukocyte elastase inhibitor A OS=Mus musculus GN=Serpinb1a PE=1 SV=1 - [ILEUA_MOUSE]	25.9434	20.05	3	7	7	9	2.90809	9	53.5897	379	42.5478	6.21436	2.7865	66222
Q9CQW2	ADP-ribosylation factor-like protein 8B OS=Mus musculus GN=Arl8b PE=1 SV=1 - [ARL8B_MOUSE]	117.234	61.83	1	5	12	31	2.90359	16	22.0087	186	21.5251	8.42627	2.78218	67166
P62806	Histone H4 OS=Mus musculus GN=Hist1h4a PE=1 SV=2 - [H4_MOUSE]	185.782	60.19	1	12	12	49	2.89482	49	36.4528	103	11.3604	11.356	2.77378	100041230
O55143	Sarcoplasmic/endoplasmic reticulum calcium ATPase 2 OS=Mus musculus GN=Atp2a2 PE=1 SV=2 - [AT2A2_MOUSE]	210.769	38.12	1	28	32	56	2.89391	49	55.3846	1044	114.784	5.33838	2.77291	11938
Q91V61	Sideroflexin-3 OS=Mus musculus GN=Sfxn3 PE=1 SV=1 - [SFXN3_MOUSE]	34.2415	18.69	1	2	4	7	2.89367	2	14.6383	321	35.3835	9.51025	2.77268	94280
Q921G7	Electron transfer flavoprotein-ubiquinone oxidoreductase, mitochondrial OS=Mus musculus GN=Etfdh PE=1 SV=1 - [ETFD_MOUSE]	112.588	40.91	1	18	18	28	2.88982	28	51.2411	616	68.0476	7.57666	2.76899	66841
Q924D0	Reticulon-4-interacting protein 1, mitochondrial OS=Mus musculus GN=Rtn4ip1 PE=1 SV=2 - [RT4I1_MOUSE]	22.3375	11.36	1	4	4	7	2.87185	7	30.0246	396	43.3436	9.20264	2.75177	170728
P52503	NADH dehydrogenase [ubiquinone] iron-sulfur protein 6, mitochondrial OS=Mus musculus GN=Ndufs6 PE=1 SV=2 - [NDUS6_MOUSE]	45.0364	60.34	1	6	6	10	2.87049	10	38.9423	116	13.0117	8.646	2.75047	407785
Q9JLT4	Thioredoxin reductase 2, mitochondrial OS=Mus musculus GN=Txnrd2 PE=1 SV=4 - [TRXR2_MOUSE]	55.7612	27.48	1	8	9	13	2.86665	11	47.0918	524	56.5678	8.45557	2.74679	26462
P63321	Ras-related protein Ral-A OS=Mus musculus GN=Rala PE=1 SV=1 - [RALA_MOUSE]	36.8028	22.82	1	5	6	9	2.86148	8	33.1076	206	23.538	7.10791	2.74184	56044
Q9WUR9	Adenylate kinase 4, mitochondrial OS=Mus musculus GN=Ak4 PE=1 SV=1 - [KAD4_MOUSE]	22.2932	21.08	1	5	5	6	2.86017	6	45.3208	223	25.0461	7.53271	2.74058	11639
Q8K411	Presequence protease, mitochondrial OS=Mus musculus GN=Pitrm1 PE=1 SV=1 - [PREP_MOUSE]	145.9	36.2	1	29	29	39	2.85144	39	49.7547	1036	117.297	7.1958	2.73221	69617
Q8R4N0	Citrate lyase subunit beta-like protein, mitochondrial OS=Mus musculus GN=Clybl PE=1 SV=2 - [CLYBL_MOUSE]	33.7718	23.96	1	7	7	10	2.85115	10	45.6467	338	37.5248	8.54346	2.73194	69634
B7ZMP1	Probable Xaa-Pro aminopeptidase 3 OS=Mus musculus GN=Xpnpep3 PE=1 SV=1 - [XPP3_MOUSE]	26.3659	19.37	1	7	7	8	2.85077	8	27.4521	506	56.6408	7.6792	2.73157	321003
Q60597	2-oxoglutarate dehydrogenase, mitochondrial OS=Mus musculus GN=Ogdh PE=1 SV=3 - [ODO1_MOUSE]	271.523	43.4	1	38	38	74	2.84645	74	61.8855	1023	116.375	6.82959	2.72743	18293
Q9DC70	NADH dehydrogenase [ubiquinone] iron-sulfur protein 7, mitochondrial OS=Mus musculus GN=Ndufs7 PE=1 SV=1 - [NDUS7_MOUSE]	39.7817	34.82	1	7	7	13	2.83626	13	57.5475	224	24.6668	9.92041	2.71767	75406
Q9CR68	Cytochrome b-c1 complex subunit Rieske, mitochondrial OS=Mus musculus GN=Uqcrfs1 PE=1 SV=1 - [UCRI_MOUSE]	65.9224	45.62	1	11	11	18	2.8255	17	69.0905	274	29.3492	8.70459	2.70736	66694
P45952	Medium-chain specific acyl-CoA dehydrogenase, mitochondrial OS=Mus musculus GN=Acadm PE=1 SV=1 - [ACADM_MOUSE]	105.257	28.03	1	12	12	34	2.82448	32	51.7027	421	46.4516	8.36768	2.70638	11364
P97370	Sodium/potassium-transporting ATPase subunit beta-3 OS=Mus musculus GN=Atp1b3 PE=1 SV=1 - [AT1B3_MOUSE]	104.575	53.96	1	11	11	25	2.82072	25	36.5435	278	31.7552	8.51416	2.70278	11933
Q07417	Short-chain specific acyl-CoA dehydrogenase, mitochondrial OS=Mus musculus GN=Acads PE=1 SV=2 - [ACADS_MOUSE]	134.226	50.49	1	18	18	36	2.81231	36	50.5973	412	44.8611	8.47021	2.69472	11409
Q9JIY5	Serine protease HTRA2, mitochondrial OS=Mus musculus GN=Htra2 PE=1 SV=2 - [HTRA2_MOUSE]	25.1632	13.76	1	5	5	6	2.80941	6	46.6796	458	49.3181	9.59814	2.69195	64704
Q3ULF4	Paraplegin OS=Mus musculus GN=Spg7 PE=1 SV=1 - [SPG7_MOUSE]	15.716	6.66	1	5	5	5	2.80561	5	4.42219	781	85.9419	9.0415	2.6883	234847
Q9R112	Sulfide:quinone oxidoreductase, mitochondrial OS=Mus musculus GN=Sqrdl PE=1 SV=3 - [SQRD_MOUSE]	35.4511	21.78	1	7	7	9	2.80327	9	30.6779	450	50.2499	9.08545	2.68606	59010
P27601	Guanine nucleotide-binding protein subunit alpha-13 OS=Mus musculus GN=Gna13 PE=1 SV=1 - [GNA13_MOUSE]	71.0585	35.81	3	11	13	20	2.80023	15	17.0643	377	44.0268	8.20654	2.68314	14674
Q9WTR1	Transient receptor potential cation channel subfamily V member 2 OS=Mus musculus GN=Trpv2 PE=1 SV=2 - [TRPV2_MOUSE]	66.7473	21.03	1	12	12	19	2.79995	19	74.9056	756	85.9105	6.99072	2.68288	22368
Q9CYR0	Single-stranded DNA-binding protein, mitochondrial OS=Mus musculus GN=Ssbp1 PE=1 SV=1 - [SSBP_MOUSE]	52.6267	38.16	1	7	7	17	2.79322	17	45.574	152	17.308	9.92041	2.67643	381760
Q91WK1	SPRY domain-containing protein 4 OS=Mus musculus GN=Spryd4 PE=1 SV=1 - [SPRY4_MOUSE]	11.8633	20.29	1	3	3	3	2.79163	3	41.0629	207	23.2602	9.45166	2.67491	66701
Q80ZK0	28S ribosomal protein S10, mitochondrial OS=Mus musculus GN=Mrps10 PE=1 SV=1 - [RT10_MOUSE]	26.6351	32.5	1	3	4	7	2.79126	6	43.9612	160	18.6859	8.83643	2.67455	#N/A
Q8VE22	28S ribosomal protein S23, mitochondrial OS=Mus musculus GN=Mrps23 PE=1 SV=1 - [RT23_MOUSE]	47.345	44.63	1	7	7	14	2.78781	14	55.8967	177	20.3355	8.5874	2.67124	64656
O35857	Mitochondrial import inner membrane translocase subunit TIM44 OS=Mus musculus GN=Timm44 PE=1 SV=2 - [TIM44_MOUSE]	88.779	39.6	1	17	17	25	2.78375	25	22.9491	452	51.0593	8.1333	2.66736	21856
Q3V384	Lactation elevated protein 1 OS=Mus musculus GN=Lace1 PE=1 SV=1 - [LACE1_MOUSE]	17.8202	10	1	4	4	5	2.78296	5	23.8294	480	54.2789	8.03076	2.6666	215951
Q9CYN9	Renin receptor OS=Mus musculus GN=Atp6ap2 PE=1 SV=2 - [RENR_MOUSE]	21.783	25.71	1	5	5	5	2.77879	5	45.811	350	39.0674	5.5415	2.66261	70495
Q9DBL1	Short/branched chain specific acyl-CoA dehydrogenase, mitochondrial OS=Mus musculus GN=Acadsb PE=1 SV=1 - [ACDSB_MOUSE]	76.8476	32.64	1	10	10	16	2.77849	16	47.2506	432	47.8433	7.86963	2.66232	66885
P19536	Cytochrome c oxidase subunit 5B, mitochondrial OS=Mus musculus GN=Cox5b PE=1 SV=1 - [COX5B_MOUSE]	68.1963	42.97	1	8	8	24	2.77838	24	47.6438	128	13.8039	8.38232	2.66221	#N/A
Q8K2M0	39S ribosomal protein L38, mitochondrial OS=Mus musculus GN=Mrpl38 PE=1 SV=2 - [RM38_MOUSE]	40.5625	25	1	8	8	11	2.77742	11	28.9348	380	45.0017	8.104	2.66128	60441
Q04447	Creatine kinase B-type OS=Mus musculus GN=Ckb PE=1 SV=1 - [KCRB_MOUSE]	918.778	69.82	1	19	20	224	2.77291	215	71.6669	381	42.6863	5.66846	2.65697	12709
Q8VEH3	ADP-ribosylation factor-like protein 8A OS=Mus musculus GN=Arl8a PE=1 SV=1 - [ARL8A_MOUSE]	90.006	61.29	1	4	11	22	2.77239	7	26.2154	186	21.376	7.76709	2.65647	68724
Q9D172	ES1 protein homolog, mitochondrial OS=Mus musculus GN=D10Jhu81e PE=1 SV=1 - [ES1_MOUSE]	76.5357	50.38	1	8	8	16	2.77052	16	24.7928	266	28.0728	8.77783	2.65467	102641949
Q9CQY6	Ubiquinol-cytochrome-c reductase complex assembly factor 2 OS=Mus musculus GN=Uqcc2 PE=1 SV=1 - [UQCC2_MOUSE]	12.5178	27.94	1	2	2	3	2.76861	3	45.1619	136	16.3102	9.18799	2.65284	67267
Q9DB20	ATP synthase subunit O, mitochondrial OS=Mus musculus GN=Atp5o PE=1 SV=1 - [ATPO_MOUSE]	111.435	65.73	1	12	12	31	2.76349	31	62.483	213	23.3487	9.99365	2.64794	102641678
Q8VCM8	Nicalin OS=Mus musculus GN=Ncln PE=1 SV=2 - [NCLN_MOUSE]	11.034	5.86	1	3	3	3	2.76333	3	0.386341	563	62.8684	6.49365	2.64779	103425
Q9ESW4	Acylglycerol kinase, mitochondrial OS=Mus musculus GN=Agk PE=1 SV=1 - [AGK_MOUSE]	23.675	19.48	1	6	6	7	2.76165	7	24.8425	421	46.9463	8.39697	2.64618	69923
Q9D0K2	Succinyl-CoA:3-ketoacid coenzyme A transferase 1, mitochondrial OS=Mus musculus GN=Oxct1 PE=1 SV=1 - [SCOT1_MOUSE]	266.671	45.38	1	18	18	73	2.76068	73	63.3326	520	55.953	8.52881	2.64525	67041
Q6PCP5	Mitochondrial fission factor OS=Mus musculus GN=Mff PE=1 SV=1 - [MFF_MOUSE]	20.0318	24.4	1	4	4	5	2.75534	5	56.8822	291	32.911	6.82959	2.64013	75734
P21981	Protein-glutamine gamma-glutamyltransferase 2 OS=Mus musculus GN=Tgm2 PE=1 SV=4 - [TGM2_MOUSE]	104.489	31.2	1	18	18	28	2.74861	28	35.3889	686	77.0123	5.09717	2.63368	21817
Q8BH24	Transmembrane 9 superfamily member 4 OS=Mus musculus GN=Tm9sf4 PE=1 SV=1 - [TM9S4_MOUSE]	27.2433	11.2	1	5	6	8	2.74683	7	23.9491	643	74.644	7.2251	2.63198	99237
Q99KF1	Transmembrane emp24 domain-containing protein 9 OS=Mus musculus GN=Tmed9 PE=1 SV=2 - [TMED9_MOUSE]	16.7062	17.02	1	3	4	4	2.742	3	19.1887	235	27.1101	8.41162	2.62735	67511
Q9Z1G3	V-type proton ATPase subunit C 1 OS=Mus musculus GN=Atp6v1c1 PE=1 SV=4 - [VATC1_MOUSE]	216.86	59.95	2	24	24	58	2.73737	58	41.0054	382	43.8599	7.45947	2.62291	66335
O08756	3-hydroxyacyl-CoA dehydrogenase type-2 OS=Mus musculus GN=Hsd17b10 PE=1 SV=4 - [HCD2_MOUSE]	137.89	53.64	1	11	11	31	2.73644	31	72.0457	261	27.4016	8.41162	2.62203	#N/A
Q8BSY0	Aspartyl/asparaginyl beta-hydroxylase OS=Mus musculus GN=Asph PE=1 SV=1 - [ASPH_MOUSE]	109.682	29.01	1	19	19	29	2.73626	29	34.0638	741	82.991	5.08447	2.62185	65973
Q9WV55	Vesicle-associated membrane protein-associated protein A OS=Mus musculus GN=Vapa PE=1 SV=2 - [VAPA_MOUSE]	63.3519	43.78	1	11	12	21	2.73276	17	18.3748	249	27.8373	8.39697	2.6185	30960
P63038	60 kDa heat shock protein, mitochondrial OS=Mus musculus GN=Hspd1 PE=1 SV=1 - [CH60_MOUSE]	1213.4	82.55	1	48	48	285	2.72894	281	50.997	573	60.9174	6.17627	2.61483	15510
Q99MN9	Propionyl-CoA carboxylase beta chain, mitochondrial OS=Mus musculus GN=Pccb PE=1 SV=2 - [PCCB_MOUSE]	123.487	48.43	1	18	18	29	2.72035	29	61.5699	541	58.3719	7.66455	2.6066	66904
Q9CR21	Acyl carrier protein, mitochondrial OS=Mus musculus GN=Ndufab1 PE=1 SV=1 - [ACPM_MOUSE]	12.7736	9.62	1	2	2	3	2.71898	3	31.1437	156	17.359	5.21143	2.60529	70316
Q9DCB8	Iron-sulfur cluster assembly 2 homolog, mitochondrial OS=Mus musculus GN=Isca2 PE=1 SV=2 - [ISCA2_MOUSE]	11.4645	20.78	1	3	3	3	2.71256	3	13.25	154	16.7075	5.60498	2.59914	74316
Q8K4F5	Alpha/beta hydrolase domain-containing protein 11 OS=Mus musculus GN=Abhd11 PE=1 SV=1 - [ABHDB_MOUSE]	15.3794	15.31	1	4	4	4	2.71099	4	30.0439	307	33.5395	9.61279	2.59764	68758
P50518	V-type proton ATPase subunit E 1 OS=Mus musculus GN=Atp6v1e1 PE=1 SV=2 - [VATE1_MOUSE]	219.658	52.21	2	16	16	68	2.70776	66	42.8477	226	26.1408	8.42627	2.59454	11973
Q05117	Tartrate-resistant acid phosphatase type 5 OS=Mus musculus GN=Acp5 PE=1 SV=2 - [PPA5_MOUSE]	104.034	36.39	1	10	10	27	2.70724	27	51.6339	327	36.7837	8.89502	2.59404	11433
Q921T2	Torsin-1A-interacting protein 1 OS=Mus musculus GN=Tor1aip1 PE=1 SV=3 - [TOIP1_MOUSE]	52.4854	14.62	1	6	7	12	2.70681	11	42.0776	595	66.7405	7.04932	2.59363	208263
Q8K2B3	Succinate dehydrogenase [ubiquinone] flavoprotein subunit, mitochondrial OS=Mus musculus GN=Sdha PE=1 SV=1 - [SDHA_MOUSE]	382.609	56.93	1	29	29	89	2.70456	89	78.5964	664	72.5392	7.37158	2.59148	66945
P56480	ATP synthase subunit beta, mitochondrial OS=Mus musculus GN=Atp5b PE=1 SV=2 - [ATPB_MOUSE]	890.729	77.13	1	31	31	218	2.70393	213	62.4155	529	56.2655	5.33838	2.59087	11947
P55065	Phospholipid transfer protein OS=Mus musculus GN=Pltp PE=1 SV=1 - [PLTP_MOUSE]	32.815	24.75	1	9	9	10	2.70306	10	35.5225	493	54.4185	6.62451	2.59004	18830
Q80UM7	Mannosyl-oligosaccharide glucosidase OS=Mus musculus GN=Mogs PE=1 SV=1 - [MOGS_MOUSE]	49.1457	16.19	1	10	10	12	2.70193	12	38.3006	834	91.7744	8.99756	2.58895	57377
Q9WUM5	Succinyl-CoA ligase [ADP/GDP-forming] subunit alpha, mitochondrial OS=Mus musculus GN=Suclg1 PE=1 SV=4 - [SUCA_MOUSE]	77.2512	38.15	1	10	10	21	2.69468	21	43.4901	346	36.132	9.39307	2.58201	56451
Q9D051	Pyruvate dehydrogenase E1 component subunit beta, mitochondrial OS=Mus musculus GN=Pdhb PE=1 SV=1 - [ODPB_MOUSE]	124.165	36.77	1	9	9	35	2.69419	35	73.5662	359	38.912	6.87354	2.58154	68263
Q69ZN7	Myoferlin OS=Mus musculus GN=Myof PE=1 SV=2 - [MYOF_MOUSE]	557.351	46.44	2	88	88	157	2.69399	157	46.1241	2048	233.177	6.16357	2.58135	226101
P11835	Integrin beta-2 OS=Mus musculus GN=Itgb2 PE=1 SV=2 - [ITB2_MOUSE]	198.998	39.3	2	25	26	51	2.69316	48	46.6837	771	84.97	7.12256	2.58055	16414
Q9CZU6	Citrate synthase, mitochondrial OS=Mus musculus GN=Cs PE=1 SV=1 - [CISY_MOUSE]	162.56	45.04	1	20	20	54	2.69061	53	49.9326	464	51.7034	8.57275	2.57811	12974
P47934	Carnitine O-acetyltransferase OS=Mus musculus GN=Crat PE=1 SV=3 - [CACP_MOUSE]	13.9341	4.31	1	3	3	4	2.68887	4	13.5116	626	70.7943	8.44092	2.57644	12908
D3Z7P3	Glutaminase kidney isoform, mitochondrial OS=Mus musculus GN=Gls PE=1 SV=1 - [GLSK_MOUSE]	138.605	38.58	1	18	18	35	2.68431	35	50.765	674	73.9162	7.98682	2.57207	14660
Q9WTP7	GTP:AMP phosphotransferase AK3, mitochondrial OS=Mus musculus GN=Ak3 PE=1 SV=3 - [KAD3_MOUSE]	50.1205	46.7	1	10	10	14	2.67939	14	35.8666	227	25.4105	8.83643	2.56736	56248
Q9CPP6	NADH dehydrogenase [ubiquinone] 1 alpha subcomplex subunit 5 OS=Mus musculus GN=Ndufa5 PE=1 SV=3 - [NDUA5_MOUSE]	65.5958	52.59	1	4	4	14	2.67875	14	53.2279	116	13.3512	8.104	2.56675	68202
Q3UUI3	Acyl-coenzyme A thioesterase THEM4 OS=Mus musculus GN=Them4 PE=1 SV=1 - [THEM4_MOUSE]	11.9536	13.48	1	3	3	3	2.67685	3	26.0705	230	26.0146	9.64209	2.56492	75778
Q9D7N9	Adipocyte plasma membrane-associated protein OS=Mus musculus GN=Apmap PE=1 SV=1 - [APMAP_MOUSE]	22.9916	13.98	1	6	6	7	2.67519	7	20.9724	415	46.4047	6.31592	2.56333	71881
Q9Z2I9	Succinyl-CoA ligase [ADP-forming] subunit beta, mitochondrial OS=Mus musculus GN=Sucla2 PE=1 SV=2 - [SUCB1_MOUSE]	79.8097	24.41	1	11	11	23	2.674	23	23.2498	463	50.0821	7.00537	2.56219	20916
Q924T2	28S ribosomal protein S2, mitochondrial OS=Mus musculus GN=Mrps2 PE=1 SV=1 - [RT02_MOUSE]	14.2734	17.87	1	3	3	3	2.67172	3	36.4338	291	32.2928	9.14404	2.56	118451
P51150	Ras-related protein Rab-7a OS=Mus musculus GN=Rab7a PE=1 SV=2 - [RAB7A_MOUSE]	151.27	71.01	1	14	14	41	2.67056	41	41.0766	207	23.4748	6.69775	2.5589	19349
P38647	Stress-70 protein, mitochondrial OS=Mus musculus GN=Hspa9 PE=1 SV=3 - [GRP75_MOUSE]	434.572	59.5	1	39	40	116	2.66971	114	48.6041	679	73.4156	6.07471	2.55808	15526
Q9Z2Q5	39S ribosomal protein L40, mitochondrial OS=Mus musculus GN=Mrpl40 PE=1 SV=2 - [RM40_MOUSE]	42.589	33.98	1	6	6	11	2.66316	11	22.0974	206	24.2858	9.46631	2.55181	18100
Q9D125	28S ribosomal protein S25, mitochondrial OS=Mus musculus GN=Mrps25 PE=1 SV=1 - [RT25_MOUSE]	18.0159	36.84	2	6	6	8	2.66293	8	56.1687	171	19.9072	9.23193	2.55158	64658
Q8VDT9	39S ribosomal protein L50, mitochondrial OS=Mus musculus GN=Mrpl50 PE=1 SV=2 - [RM50_MOUSE]	43.7078	45.91	1	6	6	12	2.66035	12	47.0083	159	18.2016	9.33447	2.54911	28028
Q61733	28S ribosomal protein S31, mitochondrial OS=Mus musculus GN=Mrps31 PE=1 SV=1 - [RT31_MOUSE]	64.0911	35.42	1	13	14	20	2.65719	19	22.106	384	43.8536	8.51416	2.54609	57312
Q9D6R2	Isocitrate dehydrogenase [NAD] subunit alpha, mitochondrial OS=Mus musculus GN=Idh3a PE=1 SV=1 - [IDH3A_MOUSE]	131.722	46.45	1	17	17	41	2.65571	41	33.0382	366	39.6131	6.72705	2.54467	67834
Q8JZU2	Tricarboxylate transport protein, mitochondrial OS=Mus musculus GN=Slc25a1 PE=1 SV=1 - [TXTP_MOUSE]	11.0724	12.22	1	4	4	4	2.6554	4	17.1869	311	33.9099	9.89111	2.54437	13358
P51863	V-type proton ATPase subunit d 1 OS=Mus musculus GN=Atp6v0d1 PE=1 SV=2 - [VA0D1_MOUSE]	71.6687	47.86	1	13	13	18	2.65127	18	61.6292	351	40.2752	4.99561	2.54041	11972
Q60769	Tumor necrosis factor alpha-induced protein 3 OS=Mus musculus GN=Tnfaip3 PE=1 SV=2 - [TNAP3_MOUSE]	14.8888	4.26	1	3	3	4	2.65068	4	14.5684	775	87.5969	8.1626	2.53985	21929
Q6PB66	Leucine-rich PPR motif-containing protein, mitochondrial OS=Mus musculus GN=Lrpprc PE=1 SV=2 - [LPPRC_MOUSE]	329.082	38.58	1	43	43	83	2.64873	83	40.9799	1392	156.516	6.82959	2.53798	72416
Q8R0F8	Acylpyruvase FAHD1, mitochondrial OS=Mus musculus GN=Fahd1 PE=1 SV=2 - [FAHD1_MOUSE]	21.6277	30.84	1	6	6	7	2.64781	7	22.3683	227	25.1559	7.69385	2.5371	68636
Q9CXI0	2-methoxy-6-polyprenyl-1,4-benzoquinol methylase, mitochondrial OS=Mus musculus GN=Coq5 PE=1 SV=2 - [COQ5_MOUSE]	17.5148	13.46	1	3	3	4	2.64743	4	91.2004	327	37.3118	7.48877	2.53674	52064
P43406	Integrin alpha-V OS=Mus musculus GN=Itgav PE=1 SV=2 - [ITAV_MOUSE]	17.8644	5.08	1	4	4	5	2.64429	5	13.6837	1044	115.287	5.63037	2.53373	16410
Q8VHE0	Translocation protein SEC63 homolog OS=Mus musculus GN=Sec63 PE=1 SV=4 - [SEC63_MOUSE]	41.102	15.53	1	10	10	12	2.64359	12	28.6575	760	87.8146	5.37646	2.53306	140740
Q99JI6	Ras-related protein Rap-1b OS=Mus musculus GN=Rap1b PE=1 SV=2 - [RAP1B_MOUSE]	82.1719	63.04	1	3	10	21	2.64156	12	44.8521	184	20.8116	5.78271	2.53111	215449
Q9D7N3	28S ribosomal protein S9, mitochondrial OS=Mus musculus GN=Mrps9 PE=1 SV=3 - [RT09_MOUSE]	101.394	43.08	1	14	14	26	2.63791	25	36.6152	390	44.9008	8.80713	2.52761	69527
Q60648	Ganglioside GM2 activator OS=Mus musculus GN=Gm2a PE=1 SV=2 - [SAP3_MOUSE]	44.6975	29.53	1	5	5	10	2.63436	10	22.2312	193	20.8108	5.89697	2.52421	14667
Q9CR62	Mitochondrial 2-oxoglutarate/malate carrier protein OS=Mus musculus GN=Slc25a11 PE=1 SV=3 - [M2OM_MOUSE]	63.5238	41.72	1	12	12	19	2.63267	19	81.8389	314	34.1329	9.93506	2.52259	67863
Q9DCW4	Electron transfer flavoprotein subunit beta OS=Mus musculus GN=Etfb PE=1 SV=3 - [ETFB_MOUSE]	90.2797	48.24	1	11	11	23	2.6289	23	55.4477	255	27.606	8.104	2.51898	110826
Q99M01	Phenylalanine--tRNA ligase, mitochondrial OS=Mus musculus GN=Fars2 PE=1 SV=1 - [SYFM_MOUSE]	16.9978	12.2	1	4	4	5	2.6276	5	61.65	451	52.3035	7.1665	2.51774	69955
P53702	Cytochrome c-type heme lyase OS=Mus musculus GN=Hccs PE=1 SV=2 - [CCHL_MOUSE]	31.6394	28.68	1	6	6	7	2.61804	7	21.5871	272	30.9579	7.12256	2.50857	15159
Q60932	Voltage-dependent anion-selective channel protein 1 OS=Mus musculus GN=Vdac1 PE=1 SV=3 - [VDAC1_MOUSE]	137.981	68.58	1	14	15	35	2.61747	30	55.8644	296	32.3314	8.42627	2.50803	22333
Q62426	Cystatin-B OS=Mus musculus GN=Cstb PE=1 SV=1 - [CYTB_MOUSE]	107.185	55.1	1	6	6	26	2.61442	26	43.0214	98	11.0385	7.38623	2.5051	13014
Q7TMF3	NADH dehydrogenase [ubiquinone] 1 alpha subcomplex subunit 12 OS=Mus musculus GN=Ndufa12 PE=1 SV=2 - [NDUAC_MOUSE]	43.8611	62.76	1	7	7	10	2.61427	10	53.152	145	17.0756	9.36377	2.50496	66414
Q60936	Atypical kinase ADCK3, mitochondrial OS=Mus musculus GN=Adck3 PE=1 SV=2 - [ADCK3_MOUSE]	25.443	11.94	1	5	5	6	2.61141	6	43.1438	645	71.6974	6.53662	2.50222	67426
Q9D7B6	Isobutyryl-CoA dehydrogenase, mitochondrial OS=Mus musculus GN=Acad8 PE=1 SV=2 - [ACAD8_MOUSE]	52.9656	37.29	1	11	11	15	2.60928	15	56.2894	413	44.9904	8.1333	2.50018	66948
Q9R1Q9	V-type proton ATPase subunit S1 OS=Mus musculus GN=Atp6ap1 PE=1 SV=1 - [VAS1_MOUSE]	25.6231	15.55	1	5	5	7	2.60631	7	15.1228	463	50.9751	5.92236	2.49733	54411
P21956	Lactadherin OS=Mus musculus GN=Mfge8 PE=1 SV=3 - [MFGM_MOUSE]	94.2626	41.9	1	16	16	25	2.60587	25	26.3246	463	51.2077	6.52197	2.49691	17304
Q9EP72	ER membrane protein complex subunit 7 OS=Mus musculus GN=Emc7 PE=1 SV=1 - [EMC7_MOUSE]	17.2402	16.6	1	3	3	6	2.60277	6	21.1399	241	26.2934	9.23193	2.49394	73024
Q91YH5	Atlastin-3 OS=Mus musculus GN=Atl3 PE=1 SV=1 - [ATLA3_MOUSE]	39.467	17.38	1	7	7	10	2.59938	10	57.9623	541	60.5366	6.1001	2.4907	109168
Q9R257	Heme-binding protein 1 OS=Mus musculus GN=Hebp1 PE=1 SV=2 - [HEBP1_MOUSE]	26.6758	33.16	1	5	5	7	2.59936	7	28.2187	190	21.0534	5.26221	2.49068	15199
Q9Z2I8	Succinyl-CoA ligase [GDP-forming] subunit beta, mitochondrial OS=Mus musculus GN=Suclg2 PE=1 SV=3 - [SUCB2_MOUSE]	140.356	45.96	1	17	17	39	2.59345	39	44.7178	433	46.8107	7.02002	2.48501	20917
Q9D1D4	Transmembrane emp24 domain-containing protein 10 OS=Mus musculus GN=Tmed10 PE=1 SV=1 - [TMEDA_MOUSE]	61.8516	33.79	1	7	7	16	2.59286	16	57.7055	219	24.8949	6.69775	2.48444	68581
P38060	Hydroxymethylglutaryl-CoA lyase, mitochondrial OS=Mus musculus GN=Hmgcl PE=1 SV=2 - [HMGCL_MOUSE]	80.5692	28.31	1	9	9	21	2.58592	21	32.5292	325	34.2167	8.41162	2.47779	15356
Q9DCI9	39S ribosomal protein L32, mitochondrial OS=Mus musculus GN=Mrpl32 PE=1 SV=1 - [RM32_MOUSE]	20.6281	21.93	1	3	3	5	2.58365	5	19.0012	187	21.7193	9.70068	2.47562	75398
Q91VD9	NADH-ubiquinone oxidoreductase 75 kDa subunit, mitochondrial OS=Mus musculus GN=Ndufs1 PE=1 SV=2 - [NDUS1_MOUSE]	201.295	51.31	1	27	27	55	2.58082	55	45.3219	727	79.7256	5.71924	2.47291	227197
Q9Z1P6	NADH dehydrogenase [ubiquinone] 1 alpha subcomplex subunit 7 OS=Mus musculus GN=Ndufa7 PE=1 SV=3 - [NDUA7_MOUSE]	38.8074	53.98	1	6	6	13	2.5804	13	40.1486	113	12.5676	10.1694	2.47251	66416
P41731	CD63 antigen OS=Mus musculus GN=Cd63 PE=1 SV=2 - [CD63_MOUSE]	20.9265	13.03	1	2	2	6	2.57144	6	28.637	238	25.7492	6.97607	2.46392	12512
P56565	Protein S100-A1 OS=Mus musculus GN=S100a1 PE=1 SV=2 - [S10A1_MOUSE]	26.3002	29.79	1	2	2	7	2.57071	7	17.1322	94	10.4981	4.50049	2.46323	20193
Q99LC5	Electron transfer flavoprotein subunit alpha, mitochondrial OS=Mus musculus GN=Etfa PE=1 SV=2 - [ETFA_MOUSE]	148.368	44.14	1	12	12	37	2.5644	37	57.8218	333	34.9875	8.38232	2.45717	110842
Q8BGB8	Ubiquinone biosynthesis protein COQ4 homolog, mitochondrial OS=Mus musculus GN=Coq4 PE=1 SV=1 - [COQ4_MOUSE]	14.7132	18.05	1	4	4	4	2.56318	4	13.4946	266	30.065	9.26123	2.456	227683
Q9D1K2	V-type proton ATPase subunit F OS=Mus musculus GN=Atp6v1f PE=1 SV=2 - [VATF_MOUSE]	67.2052	81.51	1	9	9	19	2.55802	19	30.8612	119	13.362	5.8208	2.45106	66144
Q4PJX1	Protein odr-4 homolog OS=Mus musculus GN=Odr4 PE=1 SV=2 - [ODR4_MOUSE]	14.4759	12.98	1	5	5	5	2.55611	5	10.316	447	49.9664	6.13818	2.44923	226499
Q9D6M3	Mitochondrial glutamate carrier 1 OS=Mus musculus GN=Slc25a22 PE=1 SV=1 - [GHC1_MOUSE]	10.9027	8.67	2	2	2	3	2.55528	3	46.7271	323	34.6482	9.08545	2.44843	68267
A2APY7	NADH dehydrogenase [ubiquinone] 1 alpha subcomplex assembly factor 5 OS=Mus musculus GN=Ndufaf5 PE=1 SV=1 - [NDUF5_MOUSE]	27.1034	27.99	1	8	8	9	2.55523	9	18.5096	343	38.3804	6.1001	2.44839	69487
P70265	6-phosphofructo-2-kinase/fructose-2,6-bisphosphatase 2 OS=Mus musculus GN=Pfkfb2 PE=1 SV=2 - [F262_MOUSE]	34.3802	22.54	2	9	11	12	2.55021	10	25.6006	519	59.8874	8.11865	2.44358	18640
Q9CQN1	Heat shock protein 75 kDa, mitochondrial OS=Mus musculus GN=Trap1 PE=1 SV=1 - [TRAP1_MOUSE]	263.366	53.68	1	32	33	69	2.54845	62	40.4932	706	80.1585	6.68311	2.44189	68015
Q03265	ATP synthase subunit alpha, mitochondrial OS=Mus musculus GN=Atp5a1 PE=1 SV=1 - [ATPA_MOUSE]	568.905	55.88	1	31	31	156	2.54838	156	58.12	553	59.7156	9.18799	2.44183	11946
P61620	Protein transport protein Sec61 subunit alpha isoform 1 OS=Mus musculus GN=Sec61a1 PE=1 SV=2 - [S61A1_MOUSE]	20.9875	8.61	2	4	4	6	2.54743	6	50.1429	476	52.2305	8.06006	2.44091	53421
Q8VCH8	UBX domain-containing protein 4 OS=Mus musculus GN=Ubxn4 PE=1 SV=1 - [UBXN4_MOUSE]	15.0194	10.67	1	4	4	4	2.54414	4	47.1313	506	56.4374	6.60986	2.43776	67812
Q8BWM0	Prostaglandin E synthase 2 OS=Mus musculus GN=Ptges2 PE=1 SV=3 - [PGES2_MOUSE]	25.4845	21.61	1	5	5	6	2.54038	6	12.8602	384	43.2962	8.99756	2.43416	96979
Q6PE15	Mycophenolic acid acyl-glucuronide esterase, mitochondrial OS=Mus musculus GN=Abhd10 PE=1 SV=1 - [ABHDA_MOUSE]	15.0806	25.25	1	5	5	5	2.53992	5	41.2578	297	33.0193	8.79248	2.43372	213012
P21279	Guanine nucleotide-binding protein G(q) subunit alpha OS=Mus musculus GN=Gnaq PE=1 SV=4 - [GNAQ_MOUSE]	36.7281	30.36	4	9	10	12	2.53859	11	39.9697	359	42.1313	5.68115	2.43244	14682
P53395	Lipoamide acyltransferase component of branched-chain alpha-keto acid dehydrogenase complex, mitochondrial OS=Mus musculus GN=Dbt PE=1 SV=2 - [ODB2_MOUSE]	97.0563	36.1	1	16	16	33	2.53828	33	61.463	482	53.2129	8.60205	2.43215	13171
Q61578	NADPH:adrenodoxin oxidoreductase, mitochondrial OS=Mus musculus GN=Fdxr PE=1 SV=1 - [ADRO_MOUSE]	56.263	33.6	1	11	11	16	2.53712	16	50.7334	494	54.1684	8.66064	2.43104	14149
P51670	C-C motif chemokine 9 OS=Mus musculus GN=Ccl9 PE=1 SV=1 - [CCL9_MOUSE]	32.6838	27.87	1	5	5	9	2.53513	9	57.0447	122	13.8619	8.73389	2.42913	20308
Q925I1	ATPase family AAA domain-containing protein 3 OS=Mus musculus GN=Atad3 PE=1 SV=1 - [ATAD3_MOUSE]	45.9715	22.67	1	13	13	14	2.53371	14	33.7323	591	66.7006	9.29053	2.42777	108888
Q8BMK4	Cytoskeleton-associated protein 4 OS=Mus musculus GN=Ckap4 PE=1 SV=2 - [CKAP4_MOUSE]	153.988	46.09	1	25	25	42	2.53007	42	37.0507	575	63.6536	5.64307	2.42429	216197
P97814	Proline-serine-threonine phosphatase-interacting protein 1 OS=Mus musculus GN=Pstpip1 PE=1 SV=1 - [PPIP1_MOUSE]	83.9905	35.9	1	13	13	24	2.52651	24	47.3382	415	47.5606	5.52881	2.42087	19200
P58064	28S ribosomal protein S6, mitochondrial OS=Mus musculus GN=Mrps6 PE=1 SV=3 - [RT06_MOUSE]	14.1718	29.6	1	4	4	6	2.52498	6	18.2514	125	14.2997	9.49561	2.4194	121022
Q8BH59	Calcium-binding mitochondrial carrier protein Aralar1 OS=Mus musculus GN=Slc25a12 PE=1 SV=1 - [CMC1_MOUSE]	104.93	37.22	1	14	19	27	2.52344	20	35.5744	677	74.5227	8.25049	2.41793	78830
Q9CQC7	NADH dehydrogenase [ubiquinone] 1 beta subcomplex subunit 4 OS=Mus musculus GN=Ndufb4 PE=1 SV=3 - [NDUB4_MOUSE]	25.433	38.76	1	4	4	6	2.51878	6	31.9721	129	15.072	9.89111	2.41346	100041273
B2RY04	Dedicator of cytokinesis protein 5 OS=Mus musculus GN=Dock5 PE=1 SV=2 - [DOCK5_MOUSE]	153.345	22.11	1	34	36	47	2.51561	45	21.8838	1868	214.294	7.54736	2.41043	68813
Q91VR2	ATP synthase subunit gamma, mitochondrial OS=Mus musculus GN=Atp5c1 PE=1 SV=1 - [ATPG_MOUSE]	87.2566	32.55	1	11	11	29	2.51375	29	42.0028	298	32.8651	9.01221	2.40864	11949
Q80W54	CAAX prenyl protease 1 homolog OS=Mus musculus GN=Zmpste24 PE=1 SV=2 - [FACE1_MOUSE]	14.9728	5.05	1	2	2	3	2.51205	3	2.55579	475	54.6994	6.94678	2.40702	230709
Q9D024	Coiled-coil domain-containing protein 47 OS=Mus musculus GN=Ccdc47 PE=1 SV=2 - [CCD47_MOUSE]	49.2612	21.74	1	10	10	16	2.51113	16	55.0929	483	55.8083	4.84326	2.40613	67163
Q64518	Sarcoplasmic/endoplasmic reticulum calcium ATPase 3 OS=Mus musculus GN=Atp2a3 PE=1 SV=3 - [AT2A3_MOUSE]	48.3345	11.95	1	6	10	13	2.51101	6	17.0904	1038	113.565	5.84619	2.40602	53313
P61027	Ras-related protein Rab-10 OS=Mus musculus GN=Rab10 PE=1 SV=1 - [RAB10_MOUSE]	46.5081	36.5	2	5	8	13	2.50658	6	45.5528	200	22.5266	8.38232	2.40177	19325
Q99L13	3-hydroxyisobutyrate dehydrogenase, mitochondrial OS=Mus musculus GN=Hibadh PE=1 SV=1 - [3HIDH_MOUSE]	102.273	37.91	1	10	10	26	2.50634	26	56.9493	335	35.4166	8.1333	2.40155	58875
Q61595	Kinectin OS=Mus musculus GN=Ktn1 PE=1 SV=1 - [KTN1_MOUSE]	86.196	19.89	1	22	22	27	2.50551	26	42.956	1327	152.498	5.85889	2.40075	16709
Q9D880	Mitochondrial import inner membrane translocase subunit TIM50 OS=Mus musculus GN=Timm50 PE=1 SV=1 - [TIM50_MOUSE]	29.6465	20.11	1	6	6	8	2.50335	8	12.455	353	39.7516	8.1333	2.39868	66525
Q9CY27	Very-long-chain enoyl-CoA reductase OS=Mus musculus GN=Tecr PE=1 SV=1 - [TECR_MOUSE]	24.4	19.48	1	7	7	11	2.50132	11	64.4595	308	36.0668	9.5542	2.39673	106529
Q61335	B-cell receptor-associated protein 31 OS=Mus musculus GN=Bcap31 PE=1 SV=4 - [BAP31_MOUSE]	18.6031	15.1	1	4	4	7	2.50006	7	24.858	245	27.939	8.70459	2.39553	27061
Q9DC71	28S ribosomal protein S15, mitochondrial OS=Mus musculus GN=Mrps15 PE=1 SV=2 - [RT15_MOUSE]	44.9523	26.74	1	7	7	13	2.49942	13	25.9334	258	29.4452	10.1255	2.39491	66407
Q99N96	39S ribosomal protein L1, mitochondrial OS=Mus musculus GN=Mrpl1 PE=1 SV=2 - [RM01_MOUSE]	37.3728	27.38	1	7	8	11	2.49902	10	25.8219	336	37.5728	8.71924	2.39453	94061
Q99KE1	NAD-dependent malic enzyme, mitochondrial OS=Mus musculus GN=Me2 PE=1 SV=1 - [MAOM_MOUSE]	116.68	52.63	1	21	21	33	2.49769	33	45.4967	589	65.7569	7.60596	2.39326	107029
Q9CY50	Translocon-associated protein subunit alpha OS=Mus musculus GN=Ssr1 PE=1 SV=1 - [SSRA_MOUSE]	11.2324	9.09	1	2	2	3	2.49276	3	58.6899	286	32.0451	4.44971	2.38853	107513
Q9JHL1	Na(+)/H(+) exchange regulatory cofactor NHE-RF2 OS=Mus musculus GN=Slc9a3r2 PE=1 SV=2 - [NHRF2_MOUSE]	16.3809	14.54	1	4	4	5	2.49039	5	3.20992	337	37.3799	7.59131	2.38626	65962
Q91VM9	Inorganic pyrophosphatase 2, mitochondrial OS=Mus musculus GN=Ppa2 PE=1 SV=1 - [IPYR2_MOUSE]	62.0692	41.21	1	11	11	16	2.48919	16	53.0516	330	38.0902	6.97607	2.38511	74776
Q9D3D9	ATP synthase subunit delta, mitochondrial OS=Mus musculus GN=Atp5d PE=1 SV=1 - [ATPD_MOUSE]	21.2142	32.74	1	2	3	6	2.48856	5	52.0636	168	17.5891	5.08447	2.38451	66043
Q9DB77	Cytochrome b-c1 complex subunit 2, mitochondrial OS=Mus musculus GN=Uqcrc2 PE=1 SV=1 - [QCR2_MOUSE]	136.231	38.63	1	16	17	38	2.48647	37	49.9834	453	48.205	9.24658	2.3825	67003
Q91YP0	L-2-hydroxyglutarate dehydrogenase, mitochondrial OS=Mus musculus GN=L2hgdh PE=1 SV=1 - [L2HDH_MOUSE]	30.9305	20.69	1	8	8	9	2.48646	9	17.2024	464	50.8663	8.29443	2.38249	217666
Q9CXW2	28S ribosomal protein S22, mitochondrial OS=Mus musculus GN=Mrps22 PE=1 SV=1 - [RT22_MOUSE]	93.3848	51.25	1	16	16	27	2.48217	27	42.2096	359	41.1665	8.55811	2.37839	64655
Q8R164	Valacyclovir hydrolase OS=Mus musculus GN=Bphl PE=1 SV=1 - [BPHL_MOUSE]	58.7248	43.99	1	12	12	17	2.47925	17	35.2694	291	32.8301	8.93896	2.37558	68021
O88967	ATP-dependent zinc metalloprotease YME1L1 OS=Mus musculus GN=Yme1l1 PE=1 SV=1 - [YMEL1_MOUSE]	37.3577	15.1	1	8	8	10	2.47888	10	22.3646	715	79.9778	8.96826	2.37523	27377
P52825	Carnitine O-palmitoyltransferase 2, mitochondrial OS=Mus musculus GN=Cpt2 PE=1 SV=2 - [CPT2_MOUSE]	74.1934	34.19	1	20	20	24	2.47724	24	45.0108	658	73.9336	8.36768	2.37366	12896
Q8BK30	NADH dehydrogenase [ubiquinone] flavoprotein 3, mitochondrial OS=Mus musculus GN=Ndufv3 PE=1 SV=1 - [NDUV3_MOUSE]	16.5166	23.08	1	3	3	5	2.47654	5	58.5954	104	11.8063	9.34912	2.37299	78330
Q9Z2G6	Protein sel-1 homolog 1 OS=Mus musculus GN=Sel1l PE=1 SV=2 - [SE1L1_MOUSE]	12.6368	7.47	1	5	5	5	2.47626	5	16.0317	790	88.2846	5.56689	2.37272	20338
Q06185	ATP synthase subunit e, mitochondrial OS=Mus musculus GN=Atp5i PE=1 SV=2 - [ATP5I_MOUSE]	21.8467	76.06	1	5	6	8	2.47324	7	21.4754	71	8.23047	9.34912	2.36983	11958
Q6DFX2	Anthrax toxin receptor 2 OS=Mus musculus GN=Antxr2 PE=1 SV=1 - [ANTR2_MOUSE]	22.0672	15.61	2	5	5	6	2.47101	6	22.7103	487	53.1506	7.56201	2.36769	71914
Q8BVE3	V-type proton ATPase subunit H OS=Mus musculus GN=Atp6v1h PE=1 SV=1 - [VATH_MOUSE]	160.477	53.21	1	19	19	44	2.46958	42	54.9259	483	55.8191	6.60986	2.36632	108664
Q64433	10 kDa heat shock protein, mitochondrial OS=Mus musculus GN=Hspe1 PE=1 SV=2 - [CH10_MOUSE]	69.2077	74.51	1	9	9	23	2.4659	23	32.0597	102	10.9559	8.35303	2.36279	15528
Q9EQ06	Estradiol 17-beta-dehydrogenase 11 OS=Mus musculus GN=Hsd17b11 PE=1 SV=1 - [DHB11_MOUSE]	33.3033	34.56	1	7	7	11	2.46476	11	48.0756	298	32.8597	8.66064	2.3617	114664
Q8BMD8	Calcium-binding mitochondrial carrier protein SCaMC-1 OS=Mus musculus GN=Slc25a24 PE=1 SV=1 - [SCMC1_MOUSE]	37.8802	17.05	1	8	8	11	2.46464	11	43.6329	475	52.8682	7.43018	2.36159	229731
O35459	Delta(3,5)-Delta(2,4)-dienoyl-CoA isomerase, mitochondrial OS=Mus musculus GN=Ech1 PE=1 SV=1 - [ECH1_MOUSE]	44.5159	25.08	1	6	6	11	2.46254	11	11.1705	327	36.0952	7.7085	2.35957	51798
P48025	Tyrosine-protein kinase SYK OS=Mus musculus GN=Syk PE=1 SV=2 - [KSYK_MOUSE]	91.2064	34.18	1	17	17	26	2.45916	26	32.9936	629	71.3308	7.88428	2.35633	20963
Q8K4Z3	NAD(P)H-hydrate epimerase OS=Mus musculus GN=Apoa1bp PE=1 SV=1 - [NNRE_MOUSE]	54.4654	36.17	1	8	8	15	2.45728	15	42.4793	282	30.9528	7.69385	2.35454	246703
Q9CQR4	Acyl-coenzyme A thioesterase 13 OS=Mus musculus GN=Acot13 PE=1 SV=1 - [ACO13_MOUSE]	36.0618	49.29	1	4	4	10	2.45605	9	48.0685	140	15.1729	8.82178	2.35336	66834
Q3V0K9	Plastin-1 OS=Mus musculus GN=Pls1 PE=1 SV=1 - [PLSI_MOUSE]	95.4293	17.78	1	5	10	32	2.4552	5	19.8875	630	70.3634	5.37646	2.35254	102502
Q3ULD5	Methylcrotonoyl-CoA carboxylase beta chain, mitochondrial OS=Mus musculus GN=Mccc2 PE=1 SV=1 - [MCCB_MOUSE]	40.5404	27.18	1	10	11	11	2.45377	10	35.5586	563	61.3402	8.00146	2.35118	78038
Q3V3R1	Monofunctional C1-tetrahydrofolate synthase, mitochondrial OS=Mus musculus GN=Mthfd1l PE=1 SV=2 - [C1TM_MOUSE]	240.785	46.57	2	37	37	67	2.44925	66	32.4834	977	105.662	7.02002	2.34684	270685
P50136	2-oxoisovalerate dehydrogenase subunit alpha, mitochondrial OS=Mus musculus GN=Bckdha PE=1 SV=1 - [ODBA_MOUSE]	52.3659	21.72	1	7	7	14	2.44696	14	37.5451	442	50.3391	8.06006	2.34464	#N/A
Q80Y14	Glutaredoxin-related protein 5, mitochondrial OS=Mus musculus GN=Glrx5 PE=1 SV=2 - [GLRX5_MOUSE]	25.9995	21.71	1	2	2	6	2.44471	6	76.8998	152	16.2824	6.55127	2.34249	73046
Q9CZW4	Long-chain-fatty-acid--CoA ligase 3 OS=Mus musculus GN=Acsl3 PE=1 SV=2 - [ACSL3_MOUSE]	55.3362	26.11	1	13	14	16	2.44415	15	52.6636	720	80.4405	8.54346	2.34195	74205
P20060	Beta-hexosaminidase subunit beta OS=Mus musculus GN=Hexb PE=1 SV=2 - [HEXB_MOUSE]	143.438	33.77	1	19	19	39	2.44369	39	38.3923	536	61.0771	8.11865	2.34152	15212
P26443	Glutamate dehydrogenase 1, mitochondrial OS=Mus musculus GN=Glud1 PE=1 SV=1 - [DHE3_MOUSE]	230.783	49.1	1	26	26	62	2.4422	62	47.2472	558	61.2982	8.00146	2.34008	14661
Q8CC88	von Willebrand factor A domain-containing protein 8 OS=Mus musculus GN=Vwa8 PE=1 SV=2 - [VWA8_MOUSE]	166.785	24.09	1	34	34	45	2.43825	45	37.4963	1905	213.287	6.59521	2.3363	219189
Q99MR8	Methylcrotonoyl-CoA carboxylase subunit alpha, mitochondrial OS=Mus musculus GN=Mccc1 PE=1 SV=2 - [MCCA_MOUSE]	47.7058	17.15	1	10	10	12	2.43783	12	76.4255	717	79.2934	7.82568	2.3359	72039
Q8K1R3	Polyribonucleotide nucleotidyltransferase 1, mitochondrial OS=Mus musculus GN=Pnpt1 PE=1 SV=1 - [PNPT1_MOUSE]	162.04	36.02	1	27	27	44	2.43727	44	40.392	783	85.6284	8.03076	2.33536	71701
Q6ZQM8	UDP-glucuronosyltransferase 1-7C OS=Mus musculus GN=Ugt1a7c PE=1 SV=1 - [UD17C_MOUSE]	30.0702	21.85	6	8	8	8	2.4364	8	37.2193	531	59.7187	8.35303	2.33453	394432
Q91WK5	Glycine cleavage system H protein, mitochondrial OS=Mus musculus GN=Gcsh PE=1 SV=2 - [GCSH_MOUSE]	24.0744	17.65	1	2	2	6	2.43188	6	7.07452	170	18.6253	4.75439	2.3302	68133
G5E829	Plasma membrane calcium-transporting ATPase 1 OS=Mus musculus GN=Atp2b1 PE=1 SV=1 - [AT2B1_MOUSE]	75.727	16.72	2	16	16	24	2.43162	24	47.8029	1220	134.662	5.90967	2.32994	67972
Q9JHI5	Isovaleryl-CoA dehydrogenase, mitochondrial OS=Mus musculus GN=Ivd PE=1 SV=1 - [IVD_MOUSE]	47.5364	24.76	1	9	9	13	2.4312	13	22.4881	424	46.2959	8.29443	2.32954	56357
P57746	V-type proton ATPase subunit D OS=Mus musculus GN=Atp6v1d PE=1 SV=1 - [VATD_MOUSE]	130.057	51.01	1	12	12	35	2.4277	35	31.8554	247	28.3514	9.45166	2.3262	73834
P06800	Receptor-type tyrosine-protein phosphatase C OS=Mus musculus GN=Ptprc PE=1 SV=3 - [PTPRC_MOUSE]	115.507	23.08	1	21	21	30	2.42605	30	28.7832	1291	144.514	5.93506	2.32461	#N/A
Q8C3X2	Coiled-coil domain-containing protein 90B, mitochondrial OS=Mus musculus GN=Ccdc90b PE=1 SV=1 - [CC90B_MOUSE]	23.0912	26.56	1	5	6	7	2.42443	6	12.6662	256	29.5784	8.52881	2.32306	66365
Q9DB15	39S ribosomal protein L12, mitochondrial OS=Mus musculus GN=Mrpl12 PE=1 SV=2 - [RM12_MOUSE]	76.3873	30.85	1	8	8	22	2.42105	22	48.5302	201	21.6948	9.29053	2.31982	56282
Q9DC16	Endoplasmic reticulum-Golgi intermediate compartment protein 1 OS=Mus musculus GN=Ergic1 PE=1 SV=1 - [ERGI1_MOUSE]	21.2212	19.31	1	5	5	6	2.42039	6	50.5209	290	32.5415	7.06396	2.31918	67458
Q8CIM3	D-2-hydroxyglutarate dehydrogenase, mitochondrial OS=Mus musculus GN=D2hgdh PE=1 SV=3 - [D2HDH_MOUSE]	14.4041	7.1	1	3	3	4	2.41966	4	13.9174	535	58.5382	7.37158	2.31849	98314
Q4KMM3	Oxidation resistance protein 1 OS=Mus musculus GN=Oxr1 PE=1 SV=3 - [OXR1_MOUSE]	49.3815	19.63	1	13	13	15	2.41454	15	34.5424	866	95.8525	5.32568	2.31358	170719
Q91WD5	NADH dehydrogenase [ubiquinone] iron-sulfur protein 2, mitochondrial OS=Mus musculus GN=Ndufs2 PE=1 SV=1 - [NDUS2_MOUSE]	127.425	43.84	1	16	16	36	2.41083	36	49.6261	463	52.5917	6.99072	2.31002	226646
Q3UUG6	TBC1 domain family member 24 OS=Mus musculus GN=Tbc1d24 PE=1 SV=2 - [TBC24_MOUSE]	21.584	13.73	1	6	6	6	2.41006	6	35.9722	561	63.195	7.23975	2.30929	224617
Q8BXN9	Transmembrane protein 87A OS=Mus musculus GN=Tmem87a PE=1 SV=1 - [TM87A_MOUSE]	21.2075	5.95	1	4	4	6	2.40986	6	23.9807	555	63.3388	6.66846	2.3091	211499
Q60931	Voltage-dependent anion-selective channel protein 3 OS=Mus musculus GN=Vdac3 PE=1 SV=1 - [VDAC3_MOUSE]	43.0717	24.03	1	6	7	13	2.40906	8	44.8189	283	30.7334	8.79248	2.30833	22335
Q5XKN4	Protein jagunal homolog 1 OS=Mus musculus GN=Jagn1 PE=1 SV=2 - [JAGN1_MOUSE]	14.4151	13.66	1	3	3	4	2.40829	4	11.5926	183	21.0881	9.80322	2.30759	67767
P16332	Methylmalonyl-CoA mutase, mitochondrial OS=Mus musculus GN=Mut PE=1 SV=2 - [MUTA_MOUSE]	127.398	41.58	1	21	21	32	2.40731	32	55.8788	748	82.7916	6.88818	2.30666	17850
P61226	Ras-related protein Rap-2b OS=Mus musculus GN=Rap2b PE=1 SV=1 - [RAP2B_MOUSE]	26.9508	35.52	1	3	6	8	2.40543	4	15.7662	183	20.4912	4.80518	2.30485	74012
Q8BH95	Enoyl-CoA hydratase, mitochondrial OS=Mus musculus GN=Echs1 PE=1 SV=1 - [ECHM_MOUSE]	69.5845	41.72	1	13	13	20	2.40384	20	42.5707	290	31.4542	8.48486	2.30333	93747
Q9DB25	Dolichyl-phosphate beta-glucosyltransferase OS=Mus musculus GN=Alg5 PE=1 SV=1 - [ALG5_MOUSE]	17.7116	14.81	1	3	3	5	2.40354	5	65.9777	324	36.7672	8.60205	2.30304	66248
Q9JJC6	RILP-like protein 1 OS=Mus musculus GN=Rilpl1 PE=1 SV=1 - [RIPL1_MOUSE]	36.4352	23.65	1	7	8	10	2.40312	9	32.3634	406	47.2942	5.16064	2.30264	75695
Q9DC69	NADH dehydrogenase [ubiquinone] 1 alpha subcomplex subunit 9, mitochondrial OS=Mus musculus GN=Ndufa9 PE=1 SV=2 - [NDUA9_MOUSE]	76.2721	43.24	2	13	13	22	2.39762	21	45.9001	377	42.4984	9.74463	2.29737	66108
Q9D273	Cob(I)yrinic acid a,c-diamide adenosyltransferase, mitochondrial OS=Mus musculus GN=Mmab PE=1 SV=1 - [MMAB_MOUSE]	10.8138	14.77	1	3	3	3	2.39663	3	5.2243	237	26.2565	9.20264	2.29642	77697
P50544	Very long-chain specific acyl-CoA dehydrogenase, mitochondrial OS=Mus musculus GN=Acadvl PE=1 SV=3 - [ACADV_MOUSE]	102.368	35.82	1	17	17	25	2.39635	25	32.2973	656	70.8307	8.74854	2.29616	11370
P35486	Pyruvate dehydrogenase E1 component subunit alpha, somatic form, mitochondrial OS=Mus musculus GN=Pdha1 PE=1 SV=1 - [ODPA_MOUSE]	101.482	49.49	1	16	16	28	2.39574	28	41.6439	390	43.2036	8.19189	2.29557	18597
Q9WU40	Inner nuclear membrane protein Man1 OS=Mus musculus GN=Lemd3 PE=1 SV=2 - [MAN1_MOUSE]	12.4123	3.91	1	4	4	5	2.3947	5	25.2332	921	100.244	7.54736	2.29457	380664
O88736	3-keto-steroid reductase OS=Mus musculus GN=Hsd17b7 PE=1 SV=1 - [DHB7_MOUSE]	24.9527	13.77	1	5	5	9	2.38901	9	39.6811	334	37.2931	6.72705	2.28912	15490
Q8BKZ9	Pyruvate dehydrogenase protein X component, mitochondrial OS=Mus musculus GN=Pdhx PE=1 SV=1 - [ODPX_MOUSE]	81.6768	23.95	1	9	9	20	2.38817	20	54.2995	501	53.9652	7.75244	2.28831	27402
Q6NWW9	Fibronectin type III domain-containing protein 3B OS=Mus musculus GN=Fndc3b PE=1 SV=1 - [FND3B_MOUSE]	17.921	5.05	1	5	5	5	2.38616	5	29.7715	1207	132.679	6.29053	2.28639	72007
Q8VHX6	Filamin-C OS=Mus musculus GN=Flnc PE=1 SV=3 - [FLNC_MOUSE]	601.333	45.89	1	92	106	165	2.38398	139	39.154	2726	290.937	5.94775	2.2843	68794
P85094	Isochorismatase domain-containing protein 2A, mitochondrial OS=Mus musculus GN=Isoc2a PE=1 SV=1 - [ISC2A_MOUSE]	16.2961	13.11	1	2	2	4	2.37999	4	40.2988	206	22.403	8.01611	2.28048	664994
Q812A2	SLIT-ROBO Rho GTPase-activating protein 3 OS=Mus musculus GN=Srgap3 PE=1 SV=1 - [SRGP3_MOUSE]	37.0449	11.1	1	10	10	12	2.37973	12	36.2189	1099	124.341	6.66846	2.28023	259302
Q61334	B-cell receptor-associated protein 29 OS=Mus musculus GN=Bcap29 PE=1 SV=1 - [BAP29_MOUSE]	19.2166	22.08	1	5	5	8	2.37639	8	26.6617	240	27.9463	9.71533	2.27702	12033
Q8VDN2	Sodium/potassium-transporting ATPase subunit alpha-1 OS=Mus musculus GN=Atp1a1 PE=1 SV=1 - [AT1A1_MOUSE]	389.302	42.62	2	26	43	109	2.37231	74	39.4097	1023	112.91	5.45264	2.27312	11928
Q9DC61	Mitochondrial-processing peptidase subunit alpha OS=Mus musculus GN=Pmpca PE=1 SV=1 - [MPPA_MOUSE]	107.327	36.07	1	17	17	30	2.37127	30	43.156	524	58.2416	6.82959	2.27212	66865
Q78T81	Protein FAM102A OS=Mus musculus GN=Fam102a PE=1 SV=1 - [F102A_MOUSE]	25.7976	23.72	1	6	6	7	2.37072	7	36.6967	392	42.8034	8.55811	2.27159	98952
P97429	Annexin A4 OS=Mus musculus GN=Anxa4 PE=1 SV=4 - [ANXA4_MOUSE]	378.432	67.4	1	26	27	103	2.36966	102	37.6485	319	35.8931	5.56689	2.27058	11746
Q922Q1	Mitochondrial amidoxime reducing component 2 OS=Mus musculus GN=Marc2 PE=1 SV=1 - [MARC2_MOUSE]	19.881	17.16	2	6	6	6	2.36854	6	11.3576	338	38.1696	8.67529	2.26951	67247
Q9R0Y5	Adenylate kinase isoenzyme 1 OS=Mus musculus GN=Ak1 PE=1 SV=1 - [KAD1_MOUSE]	25.9248	36.6	1	5	5	7	2.3661	7	72.072	194	21.5261	5.80811	2.26717	11636
P58059	28S ribosomal protein S21, mitochondrial OS=Mus musculus GN=Mrps21 PE=1 SV=1 - [RT21_MOUSE]	14.9509	40.23	1	4	4	5	2.36322	5	53.0058	87	10.5544	10.3159	2.26441	66292
Q8BX90	Fibronectin type-III domain-containing protein 3A OS=Mus musculus GN=Fndc3a PE=1 SV=3 - [FND3A_MOUSE]	13.9325	4.92	1	4	4	4	2.35992	4	29.1136	1198	131.874	6.63916	2.26125	319448
Q91VT4	Carbonyl reductase family member 4 OS=Mus musculus GN=Cbr4 PE=1 SV=2 - [CBR4_MOUSE]	29.6675	40.68	1	7	7	8	2.35766	8	23.09	236	25.3985	9.68604	2.25908	234309
Q99LP6	GrpE protein homolog 1, mitochondrial OS=Mus musculus GN=Grpel1 PE=1 SV=1 - [GRPE1_MOUSE]	109.604	60.37	1	14	14	31	2.35713	30	38.2813	217	24.2919	8.38232	2.25857	17713
Q9R0M6	Ras-related protein Rab-9A OS=Mus musculus GN=Rab9a PE=1 SV=1 - [RAB9A_MOUSE]	22.9571	19.4	1	4	4	6	2.35666	6	3.72126	201	22.8952	5.65576	2.25812	56382
Q8JZR0	Long-chain-fatty-acid--CoA ligase 5 OS=Mus musculus GN=Acsl5 PE=1 SV=1 - [ACSL5_MOUSE]	26.7843	13.62	1	8	8	10	2.35328	10	23.0275	683	76.1575	7.09326	2.25488	433256
Q8K1Z0	Ubiquinone biosynthesis protein COQ9, mitochondrial OS=Mus musculus GN=Coq9 PE=1 SV=1 - [COQ9_MOUSE]	46.4573	21.73	1	6	6	15	2.35238	15	36.3779	313	35.0605	5.92236	2.25402	67914
Q9DCS3	Trans-2-enoyl-CoA reductase, mitochondrial OS=Mus musculus GN=Mecr PE=1 SV=2 - [MECR_MOUSE]	70.6859	43.43	1	9	10	16	2.35209	15	46.0138	373	40.3173	9.0708	2.25374	26922
P19157	Glutathione S-transferase P 1 OS=Mus musculus GN=Gstp1 PE=1 SV=2 - [GSTP1_MOUSE]	60.8578	54.76	2	8	8	17	2.3493	17	63.1036	210	23.5941	7.86963	2.25107	14870
P05202	Aspartate aminotransferase, mitochondrial OS=Mus musculus GN=Got2 PE=1 SV=1 - [AATM_MOUSE]	298.689	60.7	1	30	30	76	2.34915	75	27.6334	430	47.3812	8.99756	2.25093	14719
Q8K2Y7	39S ribosomal protein L47, mitochondrial OS=Mus musculus GN=Mrpl47 PE=1 SV=2 - [RM47_MOUSE]	26.1788	26.98	1	6	6	8	2.34696	8	23.6398	252	29.7068	10.2134	2.24883	74600
P40630	Transcription factor A, mitochondrial OS=Mus musculus GN=Tfam PE=1 SV=2 - [TFAM_MOUSE]	49.2471	33.33	1	10	10	17	2.34602	17	33.6463	243	27.9696	9.68604	2.24792	21780
Q9DCU6	39S ribosomal protein L4, mitochondrial OS=Mus musculus GN=Mrpl4 PE=1 SV=1 - [RM04_MOUSE]	32.0488	13.61	1	4	4	9	2.34551	9	17.3243	294	33.0525	9.81787	2.24744	66163
Q9JHS4	ATP-dependent Clp protease ATP-binding subunit clpX-like, mitochondrial OS=Mus musculus GN=Clpx PE=1 SV=2 - [CLPX_MOUSE]	88.2892	26.5	1	15	15	23	2.34536	23	35.8978	634	69.1857	7.7085	2.2473	270166
Q8VE38	Oxidoreductase NAD-binding domain-containing protein 1 OS=Mus musculus GN=Oxnad1 PE=1 SV=2 - [OXND1_MOUSE]	43.4694	28.62	1	10	10	14	2.34417	14	34.5996	311	34.705	8.1333	2.24615	218885
Q9EP69	Phosphatidylinositide phosphatase SAC1 OS=Mus musculus GN=Sacm1l PE=1 SV=1 - [SAC1_MOUSE]	36.9828	17.04	1	10	10	13	2.34316	13	44.8453	587	66.9009	7.29834	2.24519	83493
Q9CQQ7	ATP synthase F(0) complex subunit B1, mitochondrial OS=Mus musculus GN=Atp5f1 PE=1 SV=1 - [AT5F1_MOUSE]	27.2657	28.52	1	7	9	11	2.33958	9	44.4587	256	28.9304	9.05615	2.24176	11950
O55125	Protein NipSnap homolog 1 OS=Mus musculus GN=Nipsnap1 PE=1 SV=1 - [NIPS1_MOUSE]	35.0428	29.58	1	8	8	9	2.33835	9	20.5055	284	33.342	9.43701	2.24058	18082
Q8BK72	28S ribosomal protein S27, mitochondrial OS=Mus musculus GN=Mrps27 PE=1 SV=2 - [RT27_MOUSE]	64.1553	28.67	1	11	11	17	2.33813	17	45.4709	415	47.7483	5.50342	2.24037	218506
Q9Z110	Delta-1-pyrroline-5-carboxylate synthase OS=Mus musculus GN=Aldh18a1 PE=1 SV=2 - [P5CS_MOUSE]	131.867	31.45	1	24	24	39	2.33765	39	26.2775	795	87.2119	7.54736	2.23991	56454
Q9Z329	Inositol 1,4,5-trisphosphate receptor type 2 OS=Mus musculus GN=Itpr2 PE=1 SV=4 - [ITPR2_MOUSE]	22.5492	2.26	4	4	6	8	2.33073	4	4.31529	2701	307.278	6.44287	2.23327	16439
Q921S7	39S ribosomal protein L37, mitochondrial OS=Mus musculus GN=Mrpl37 PE=1 SV=1 - [RM37_MOUSE]	59.6232	32.15	1	11	11	16	2.32921	16	39.1622	423	48.3104	8.83643	2.23182	56280
Q9CYH2	Redox-regulatory protein FAM213A OS=Mus musculus GN=Fam213a PE=1 SV=2 - [F213A_MOUSE]	16.1151	22.02	1	4	4	5	2.3291	5	26.1743	218	24.3789	9.17334	2.23171	70564
P15105	Glutamine synthetase OS=Mus musculus GN=Glul PE=1 SV=6 - [GLNA_MOUSE]	13.3688	16.09	1	5	5	7	2.32377	7	17.0035	373	42.0923	7.07861	2.2266	14645
Q9D1N9	39S ribosomal protein L21, mitochondrial OS=Mus musculus GN=Mrpl21 PE=1 SV=1 - [RM21_MOUSE]	14.1869	20.1	1	4	4	4	2.32341	4	22.8959	209	23.3517	9.99365	2.22627	353242
Q6DVA0	LEM domain-containing protein 2 OS=Mus musculus GN=Lemd2 PE=1 SV=1 - [LEMD2_MOUSE]	11.1867	7.05	1	3	3	3	2.32247	3	1.61461	511	57.4706	9.01221	2.22536	224640
Q9CQX8	28S ribosomal protein S36, mitochondrial OS=Mus musculus GN=Mrps36 PE=1 SV=1 - [RT36_MOUSE]	25.1016	57.84	1	4	4	9	2.32222	9	28.0709	102	11.0938	9.99365	2.22512	66128
P47758	Signal recognition particle receptor subunit beta OS=Mus musculus GN=Srprb PE=1 SV=1 - [SRPRB_MOUSE]	33.7194	42.75	1	9	9	12	2.32134	12	35.9389	269	29.5607	9.27588	2.22428	20818
Q8C5H8	NAD kinase 2, mitochondrial OS=Mus musculus GN=Nadk2 PE=1 SV=2 - [NAKD2_MOUSE]	22.2668	18.36	1	6	6	6	2.32109	6	6.43793	452	50.8269	8.07471	2.22404	68646
Q8K2C6	NAD-dependent protein deacylase sirtuin-5, mitochondrial OS=Mus musculus GN=Sirt5 PE=1 SV=1 - [SIR5_MOUSE]	42.0973	20.97	1	7	7	11	2.32045	11	21.3792	310	34.1122	8.52881	2.22342	68346
P97807	Fumarate hydratase, mitochondrial OS=Mus musculus GN=Fh PE=1 SV=3 - [FUMH_MOUSE]	347.695	60.55	1	22	22	81	2.31953	81	35.5656	507	54.3221	9.0415	2.22254	14194
Q9JJL8	Serine--tRNA ligase, mitochondrial OS=Mus musculus GN=Sars2 PE=1 SV=2 - [SYSM_MOUSE]	39.0809	27.22	1	9	9	10	2.31407	10	21.3564	518	58.2798	7.89893	2.21731	71984
Q8BGX2	Uncharacterized protein C19orf52 homolog OS=Mus musculus PE=1 SV=1 - [CS052_MOUSE]	14.0151	16.92	1	3	3	3	2.311	3	13.1073	266	29.397	6.72705	2.21437	69773
O35943	Frataxin, mitochondrial OS=Mus musculus GN=Fxn PE=1 SV=1 - [FRDA_MOUSE]	19.3944	22.71	1	5	5	6	2.30269	6	21.3268	207	22.9098	8.01611	2.20641	14297
Q3U9G9	Lamin-B receptor OS=Mus musculus GN=Lbr PE=1 SV=2 - [LBR_MOUSE]	20.4873	9.58	1	5	5	6	2.30267	6	22.8543	626	71.3945	9.36377	2.20639	98386
Q9ER88	28S ribosomal protein S29, mitochondrial OS=Mus musculus GN=Dap3 PE=1 SV=1 - [RT29_MOUSE]	77.7029	31.97	1	11	11	20	2.30158	20	22.9216	391	44.6712	8.93896	2.20534	65111
Q3U0J8	TBC1 domain family member 2B OS=Mus musculus GN=Tbc1d2b PE=1 SV=2 - [TBD2B_MOUSE]	49.3104	16.89	1	14	14	16	2.30104	16	23.5719	965	109.881	6.02393	2.20482	67016
Q9Z1J3	Cysteine desulfurase, mitochondrial OS=Mus musculus GN=Nfs1 PE=1 SV=3 - [NFS1_MOUSE]	64.7549	37.25	1	11	11	17	2.29898	17	41.9744	459	50.538	8.1626	2.20285	18041
Q8VCF1	Soluble calcium-activated nucleotidase 1 OS=Mus musculus GN=Cant1 PE=2 SV=1 - [CANT1_MOUSE]	13.9544	12.41	1	4	4	4	2.29814	4	6.68945	403	45.6242	6.771	2.20205	76025
Q60930	Voltage-dependent anion-selective channel protein 2 OS=Mus musculus GN=Vdac2 PE=1 SV=2 - [VDAC2_MOUSE]	141.808	56.95	1	13	13	40	2.29662	40	30.451	295	31.7126	7.48877	2.20059	22334
Q3TL44	NLR family member X1 OS=Mus musculus GN=Nlrx1 PE=1 SV=1 - [NLRX1_MOUSE]	11.3526	3.69	1	3	3	3	2.29577	3	5.91	975	107.763	7.37158	2.19978	270151
P61021	Ras-related protein Rab-5B OS=Mus musculus GN=Rab5b PE=1 SV=1 - [RAB5B_MOUSE]	52.6162	30.23	1	2	5	15	2.29459	8	53.4051	215	23.6919	8.1333	2.19865	19344
Q9JII6	Alcohol dehydrogenase [NADP(+)] OS=Mus musculus GN=Akr1a1 PE=1 SV=3 - [AK1A1_MOUSE]	184.036	56.62	1	16	16	45	2.2926	45	23.7869	325	36.5639	7.38623	2.19674	58810
Q9CXT8	Mitochondrial-processing peptidase subunit beta OS=Mus musculus GN=Pmpcb PE=1 SV=1 - [MPPB_MOUSE]	102.514	39.47	1	15	15	25	2.2884	25	37.9352	489	54.5797	6.99072	2.19272	73078
Q9DB73	NADH-cytochrome b5 reductase 1 OS=Mus musculus GN=Cyb5r1 PE=1 SV=1 - [NB5R1_MOUSE]	50.1799	27.87	1	7	7	13	2.28569	13	42.9156	305	34.1131	8.86572	2.19012	72017
P70404	Isocitrate dehydrogenase [NAD] subunit gamma 1, mitochondrial OS=Mus musculus GN=Idh3g PE=1 SV=1 - [IDHG1_MOUSE]	156.264	44.53	1	11	11	41	2.28538	38	46.5363	393	42.7582	9.01221	2.18982	15929
Q9CWX2	Complex I intermediate-associated protein 30, mitochondrial OS=Mus musculus GN=Ndufaf1 PE=1 SV=2 - [CIA30_MOUSE]	24.7326	23.78	1	7	7	9	2.27532	9	27.1503	328	37.7862	8.60205	2.18018	69702
Q9WUQ2	Prolactin regulatory element-binding protein OS=Mus musculus GN=Preb PE=1 SV=1 - [PREB_MOUSE]	16.2063	18.94	1	5	5	6	2.27489	6	41.5095	417	45.4089	8.76318	2.17977	50907
Q9CQ75	NADH dehydrogenase [ubiquinone] 1 alpha subcomplex subunit 2 OS=Mus musculus GN=Ndufa2 PE=1 SV=3 - [NDUA2_MOUSE]	25.2301	55.56	1	7	7	9	2.2729	9	15.0049	99	10.9088	9.99365	2.17787	17991
Q9CZX9	ER membrane protein complex subunit 4 OS=Mus musculus GN=Emc4 PE=1 SV=1 - [EMC4_MOUSE]	14.356	24.04	1	4	4	4	2.26744	4	12.5355	183	20.1032	8.6167	2.17263	68032
P10833	Ras-related protein R-Ras OS=Mus musculus GN=Rras PE=1 SV=1 - [RRAS_MOUSE]	18.2207	22.48	1	3	4	6	2.26617	4	13.3819	218	23.749	6.78564	2.17141	20130
Q9CQF0	39S ribosomal protein L11, mitochondrial OS=Mus musculus GN=Mrpl11 PE=1 SV=1 - [RM11_MOUSE]	39.3851	38.02	1	6	6	12	2.2642	12	29.2449	192	20.6673	9.72998	2.16953	66419
P00920	Carbonic anhydrase 2 OS=Mus musculus GN=Ca2 PE=1 SV=4 - [CAH2_MOUSE]	204.731	52.69	1	10	10	52	2.26371	52	32.3436	260	29.0145	7.00537	2.16905	12349
P10107	Annexin A1 OS=Mus musculus GN=Anxa1 PE=1 SV=2 - [ANXA1_MOUSE]	584.837	75.14	2	31	31	159	2.26146	156	31.1107	346	38.71	7.37158	2.1669	16952
Q80V26	Inositol monophosphatase 3 OS=Mus musculus GN=Impad1 PE=1 SV=1 - [IMPA3_MOUSE]	11.0231	11.52	1	4	4	4	2.26085	4	14.9434	356	38.592	6.46826	2.16632	242291
Q8BJZ4	28S ribosomal protein S35, mitochondrial OS=Mus musculus GN=Mrps35 PE=1 SV=2 - [RT35_MOUSE]	49.3599	32.81	1	9	9	15	2.26046	15	23.2532	320	35.9525	8.5874	2.16594	232536
Q9ET22	Dipeptidyl peptidase 2 OS=Mus musculus GN=Dpp7 PE=1 SV=2 - [DPP2_MOUSE]	23.5245	14.23	1	5	5	8	2.26018	8	31.8118	506	56.2175	5.38916	2.16567	83768
Q99KB8	Hydroxyacylglutathione hydrolase, mitochondrial OS=Mus musculus GN=Hagh PE=1 SV=2 - [GLO2_MOUSE]	84.0403	43.04	1	9	10	22	2.25839	21	23.575	309	34.0625	7.75244	2.16396	14651
O88384	Vesicle transport through interaction with t-SNAREs homolog 1B OS=Mus musculus GN=Vti1b PE=1 SV=1 - [VTI1B_MOUSE]	21.1599	23.71	1	5	5	6	2.25362	6	45.4908	232	26.6971	8.79248	2.15939	#N/A
P62814	V-type proton ATPase subunit B, brain isoform OS=Mus musculus GN=Atp6v1b2 PE=1 SV=1 - [VATB2_MOUSE]	762.208	84.15	1	36	36	186	2.25327	185	48.4252	511	56.5149	5.80811	2.15906	11966
Q9DBS5	Kinesin light chain 4 OS=Mus musculus GN=Klc4 PE=1 SV=1 - [KLC4_MOUSE]	113.766	42.65	1	17	22	30	2.25111	22	26.6309	619	68.5706	6.0874	2.15698	74764
P21958	Antigen peptide transporter 1 OS=Mus musculus GN=Tap1 PE=1 SV=3 - [TAP1_MOUSE]	12.9161	5.52	1	3	3	4	2.25097	4	31.8372	724	78.814	8.79248	2.15685	21354
Q80X85	28S ribosomal protein S7, mitochondrial OS=Mus musculus GN=Mrps7 PE=1 SV=1 - [RT07_MOUSE]	50.612	33.47	1	8	8	14	2.24865	14	21.3562	242	28.0447	9.93506	2.15462	50529
P22315	Ferrochelatase, mitochondrial OS=Mus musculus GN=Fech PE=1 SV=2 - [HEMH_MOUSE]	40.1393	24.76	1	8	8	12	2.24692	12	46.0714	420	47.1002	8.90967	2.15297	#N/A
Q9D338	39S ribosomal protein L19, mitochondrial OS=Mus musculus GN=Mrpl19 PE=1 SV=1 - [RM19_MOUSE]	31.2554	22.95	1	6	6	9	2.24525	9	47.2357	292	33.5564	9.43701	2.15137	56284
Q6P9J9	Anoctamin-6 OS=Mus musculus GN=Ano6 PE=1 SV=1 - [ANO6_MOUSE]	16.467	5.49	1	4	4	5	2.24515	5	49.9007	911	106.186	6.75635	2.15128	105722
Q91YJ5	Translation initiation factor IF-2, mitochondrial OS=Mus musculus GN=Mtif2 PE=1 SV=2 - [IF2M_MOUSE]	30.3873	11.42	1	7	7	8	2.245	8	22.7079	727	81.2377	7.23975	2.15113	76784
Q920A7	AFG3-like protein 1 OS=Mus musculus GN=Afg3l1 PE=1 SV=2 - [AFG31_MOUSE]	26.3283	13.18	1	6	7	7	2.24369	6	38.0214	789	86.9918	8.85107	2.14987	114896
Q9R0Q6	Actin-related protein 2/3 complex subunit 1A OS=Mus musculus GN=Arpc1a PE=1 SV=1 - [ARC1A_MOUSE]	29.4025	15.41	1	3	4	7	2.24222	3	7.88627	370	41.5997	8.17725	2.14847	56443
Q8R550	SH3 domain-containing kinase-binding protein 1 OS=Mus musculus GN=Sh3kbp1 PE=1 SV=1 - [SH3K1_MOUSE]	116.353	32.3	1	21	21	34	2.24148	34	58.4317	709	78.1223	7.54736	2.14776	58194
Q9ERN0	Secretory carrier-associated membrane protein 2 OS=Mus musculus GN=Scamp2 PE=1 SV=1 - [SCAM2_MOUSE]	16.9476	10.33	1	2	2	3	2.23604	3	26.0519	329	36.4412	6.31592	2.14254	24044
Q9CQV1	Mitochondrial import inner membrane translocase subunit TIM16 OS=Mus musculus GN=Pam16 PE=1 SV=1 - [TIM16_MOUSE]	20.2526	46.4	1	4	4	5	2.23591	5	4.31233	125	13.7763	9.64209	2.14242	66449
Q8BH79	Anoctamin-10 OS=Mus musculus GN=Ano10 PE=1 SV=1 - [ANO10_MOUSE]	14.9173	6.83	1	3	4	4	2.23589	3	37.7506	659	76.1385	6.69775	2.1424	102566
Q60664	Lymphoid-restricted membrane protein OS=Mus musculus GN=Lrmp PE=1 SV=1 - [LRMP_MOUSE]	15.7126	11.32	1	4	4	4	2.23268	4	10.0069	539	59.5506	5.12256	2.13932	16970
Q62425	Cytochrome c oxidase subunit NDUFA4 OS=Mus musculus GN=Ndufa4 PE=1 SV=2 - [NDUA4_MOUSE]	18.6392	36.59	1	4	4	6	2.23164	6	16.0241	82	9.32087	9.5249	2.13833	17992
O55028	[3-methyl-2-oxobutanoate dehydrogenase [lipoamide]] kinase, mitochondrial OS=Mus musculus GN=Bckdk PE=1 SV=1 - [BCKD_MOUSE]	27.6514	18.69	1	5	6	7	2.23134	6	21.3384	412	46.5582	8.90967	2.13804	12041
Q3TDN2	FAS-associated factor 2 OS=Mus musculus GN=Faf2 PE=1 SV=2 - [FAF2_MOUSE]	35.1583	23.82	1	6	6	8	2.23088	8	36.8313	445	52.4384	5.46533	2.1376	76577
P40237	CD82 antigen OS=Mus musculus GN=Cd82 PE=1 SV=1 - [CD82_MOUSE]	15.3706	12.03	1	4	4	5	2.22888	5	13.7623	266	29.6089	5.021	2.13568	12521
P99029	Peroxiredoxin-5, mitochondrial OS=Mus musculus GN=Prdx5 PE=1 SV=2 - [PRDX5_MOUSE]	138.937	57.62	1	13	13	36	2.22791	36	29.3235	210	21.8835	8.85107	2.13475	54683
P13808	Anion exchange protein 2 OS=Mus musculus GN=Slc4a2 PE=1 SV=1 - [B3A2_MOUSE]	75.3322	13.34	2	13	13	21	2.22655	21	45.5256	1237	136.728	6.13818	2.13345	20535
Q8R1S0	Ubiquinone biosynthesis monooxygenase COQ6, mitochondrial OS=Mus musculus GN=Coq6 PE=1 SV=3 - [COQ6_MOUSE]	13.5884	8.19	1	4	4	4	2.22388	4	28.396	476	51.3601	7.1665	2.13089	217707
Q921L3	Transmembrane and coiled-coil domain-containing protein 1 OS=Mus musculus GN=Tmco1 PE=1 SV=1 - [TMCO1_MOUSE]	15.1421	20.74	1	3	3	4	2.22382	4	55.7423	188	21.1612	9.74463	2.13083	68944
Q8BFZ9	Erlin-2 OS=Mus musculus GN=Erlin2 PE=1 SV=1 - [ERLN2_MOUSE]	53.7328	39.41	1	11	12	15	2.22194	14	25.2215	340	37.8485	5.50342	2.12903	244373
Q8BW00	Probable peptidyl-tRNA hydrolase OS=Mus musculus GN=Ptrh1 PE=2 SV=1 - [PTH_MOUSE]	17.085	17.16	1	2	2	4	2.2208	4	37.7668	204	22.1466	9.84717	2.12795	329384
Q8C9S8	Cysteine protease ATG4A OS=Mus musculus GN=Atg4a PE=2 SV=2 - [ATG4A_MOUSE]	28.1558	17.93	1	6	6	8	2.21867	8	16.9984	396	45.0653	4.95752	2.1259	666468
Q9CZ42	ATP-dependent (S)-NAD(P)H-hydrate dehydratase OS=Mus musculus GN=Carkd PE=1 SV=1 - [NNRD_MOUSE]	54.5537	38.78	1	9	9	14	2.2162	14	19.2319	343	36.6941	7.76709	2.12353	69225
P50516	V-type proton ATPase catalytic subunit A OS=Mus musculus GN=Atp6v1a PE=1 SV=2 - [VATA_MOUSE]	658.004	76.66	1	38	38	178	2.21604	176	40.8421	617	68.2826	5.57959	2.12338	11964
Q9DBH5	Vesicular integral-membrane protein VIP36 OS=Mus musculus GN=Lman2 PE=1 SV=2 - [LMAN2_MOUSE]	25.8909	17.88	1	6	6	8	2.21595	8	37.2891	358	40.4042	6.94678	2.1233	66890
Q8VCN5	Cystathionine gamma-lyase OS=Mus musculus GN=Cth PE=1 SV=1 - [CGL_MOUSE]	69.2147	31.66	1	9	9	19	2.21538	19	56.3826	398	43.5392	7.6499	2.12275	107869
Q8BU31	Ras-related protein Rap-2c OS=Mus musculus GN=Rap2c PE=1 SV=1 - [RAP2C_MOUSE]	28.6763	35.52	1	3	6	9	2.21371	5	25.2211	183	20.7314	4.94482	2.12115	72065
Q9D0F3	Protein ERGIC-53 OS=Mus musculus GN=Lman1 PE=1 SV=1 - [LMAN1_MOUSE]	28.6581	17.99	1	5	6	7	2.20683	6	12.2922	517	57.7529	6.34131	2.11456	70361
Q8VDC0	Probable leucine--tRNA ligase, mitochondrial OS=Mus musculus GN=Lars2 PE=1 SV=1 - [SYLM_MOUSE]	22.8041	9.31	1	7	7	7	2.20574	7	32.498	902	101.415	8.19189	2.11351	102436
Q8JZN5	Acyl-CoA dehydrogenase family member 9, mitochondrial OS=Mus musculus GN=Acad9 PE=1 SV=2 - [ACAD9_MOUSE]	77.9814	30.72	1	18	18	26	2.20379	26	43.2303	625	68.6787	7.45947	2.11164	229211
P11370	Retrovirus-related Env polyprotein from Fv-4 locus OS=Mus musculus GN=Fv4 PE=1 SV=2 - [ENV2_MOUSE]	22.5048	6.63	1	2	5	6	2.20371	2	19.2519	679	74.4056	7.81104	2.11157	#N/A
Q8K370	Acyl-CoA dehydrogenase family member 10 OS=Mus musculus GN=Acad10 PE=1 SV=1 - [ACD10_MOUSE]	20.3906	6.55	1	6	6	6	2.2031	6	33.717	1069	118.903	8.23584	2.11098	71985
Q9D7N6	39S ribosomal protein L30, mitochondrial OS=Mus musculus GN=Mrpl30 PE=1 SV=1 - [RM30_MOUSE]	29.5593	42.5	1	5	5	7	2.20187	7	40.4631	160	18.331	10.1548	2.1098	107734
O08800	Serpin B8 OS=Mus musculus GN=Serpinb8 PE=1 SV=2 - [SPB8_MOUSE]	90.3742	33.69	2	10	10	22	2.20176	22	20.039	374	42.123	6.45557	2.10969	20725
Q61207	Prosaposin OS=Mus musculus GN=Psap PE=1 SV=2 - [SAP_MOUSE]	306.514	52.06	1	25	25	82	2.1996	81	25.4023	557	61.3814	5.18604	2.10763	19156
B1AVH7	TBC1 domain family member 2A OS=Mus musculus GN=Tbc1d2 PE=2 SV=1 - [TBD2A_MOUSE]	37.5239	12.69	3	10	11	12	2.19299	11	47.6654	922	104.195	6.43018	2.10129	381605
Q91VA6	Polymerase delta-interacting protein 2 OS=Mus musculus GN=Poldip2 PE=1 SV=1 - [PDIP2_MOUSE]	37.0534	32.07	1	9	9	11	2.19227	11	52.4602	368	41.8442	8.63135	2.10061	67811
Q9R0Q3	Transmembrane emp24 domain-containing protein 2 OS=Mus musculus GN=Tmed2 PE=1 SV=1 - [TMED2_MOUSE]	18.6457	15.92	1	3	3	7	2.19189	7	10.8071	201	22.6903	5.17334	2.10024	100862175
Q60759	Glutaryl-CoA dehydrogenase, mitochondrial OS=Mus musculus GN=Gcdh PE=1 SV=2 - [GCDH_MOUSE]	12.6036	6.62	1	2	2	3	2.19182	3	51.6667	438	48.5749	8.73389	2.10017	270076
A2ADA5	tRNA pseudouridine synthase-like 1 OS=Mus musculus GN=Pusl1 PE=1 SV=1 - [PUSL1_MOUSE]	10.9784	12.03	1	3	3	3	2.18623	3	18.5129	291	31.9727	10.0376	2.09482	433813
P13020	Gelsolin OS=Mus musculus GN=Gsn PE=1 SV=3 - [GELS_MOUSE]	687.647	43.97	1	31	31	160	2.18432	158	42.2287	780	85.8881	6.17627	2.09298	227753
Q9CQ06	39S ribosomal protein L24, mitochondrial OS=Mus musculus GN=Mrpl24 PE=1 SV=1 - [RM24_MOUSE]	17.3219	32.87	1	6	6	7	2.18392	7	42.2202	216	24.929	9.49561	2.09261	67707
Q8BGT6	MICAL-like protein 1 OS=Mus musculus GN=Micall1 PE=1 SV=3 - [MILK1_MOUSE]	25.9825	7.47	1	4	5	9	2.18347	7	39.1796	870	94.0212	6.68311	2.09218	27008
P13597	Intercellular adhesion molecule 1 OS=Mus musculus GN=Icam1 PE=1 SV=1 - [ICAM1_MOUSE]	61.5571	22.35	1	10	10	16	2.18021	16	30.6117	537	58.8072	6.12549	2.08905	15894
Q8QZS1	3-hydroxyisobutyryl-CoA hydrolase, mitochondrial OS=Mus musculus GN=Hibch PE=1 SV=1 - [HIBCH_MOUSE]	48.2214	30.13	1	11	11	13	2.17988	13	28.9176	385	43.0102	8.06006	2.08874	227095
P61028	Ras-related protein Rab-8B OS=Mus musculus GN=Rab8b PE=1 SV=1 - [RAB8B_MOUSE]	52.7352	39.61	13	2	9	15	2.17951	3	5.78209	207	23.5881	9.0708	2.08838	235442
Q99N85	28S ribosomal protein S18a, mitochondrial OS=Mus musculus GN=Mrps18a PE=2 SV=1 - [RT18A_MOUSE]	17.4207	26.53	1	4	4	6	2.17913	6	36.2726	196	22.3069	10.1841	2.08802	68565
Q9CQ22	Ragulator complex protein LAMTOR1 OS=Mus musculus GN=Lamtor1 PE=1 SV=1 - [LTOR1_MOUSE]	12.4523	29.81	1	3	3	3	2.1786	3	7.37339	161	17.7378	5.14795	2.08751	66508
Q8R2Q4	Ribosome-releasing factor 2, mitochondrial OS=Mus musculus GN=Gfm2 PE=1 SV=2 - [RRF2M_MOUSE]	46.3333	16.3	1	11	11	13	2.17807	13	17.2922	779	86.0546	6.43018	2.087	320806
P10922	Histone H1.0 OS=Mus musculus GN=H1f0 PE=2 SV=4 - [H10_MOUSE]	28.3566	16.49	1	4	4	9	2.17779	9	23.0755	194	20.8482	10.9019	2.08673	14958
Q9D1P0	39S ribosomal protein L13, mitochondrial OS=Mus musculus GN=Mrpl13 PE=1 SV=1 - [RM13_MOUSE]	37.2168	43.26	1	7	7	12	2.17739	12	21.1723	178	20.6636	9.34912	2.08634	68537
Q8K1T1	Leucine-rich repeat-containing protein 25 OS=Mus musculus GN=Lrrc25 PE=1 SV=1 - [LRC25_MOUSE]	22.2818	21.21	1	4	4	6	2.17521	6	23.2153	297	32.6524	8.23584	2.08426	211228
Q9D8P4	39S ribosomal protein L17, mitochondrial OS=Mus musculus GN=Mrpl17 PE=1 SV=1 - [RM17_MOUSE]	14.1806	20.45	1	5	5	6	2.17409	6	18.6324	176	20.2367	9.81787	2.08319	27397
O35639	Annexin A3 OS=Mus musculus GN=Anxa3 PE=1 SV=4 - [ANXA3_MOUSE]	82.663	52.01	1	18	19	25	2.17174	23	20.659	323	36.3616	5.75732	2.08094	11745
Q8C3X4	Translation factor Guf1, mitochondrial OS=Mus musculus GN=Guf1 PE=1 SV=1 - [GUF1_MOUSE]	39.5858	24.27	1	10	10	11	2.17157	11	12.3392	651	72.4174	8.76318	2.08077	231279
Q9R0P5	Destrin OS=Mus musculus GN=Dstn PE=1 SV=3 - [DEST_MOUSE]	118.694	64.85	1	13	15	36	2.17082	34	17.6496	165	18.5095	7.97217	2.08005	56431
P51912	Neutral amino acid transporter B(0) OS=Mus musculus GN=Slc1a5 PE=1 SV=2 - [AAAT_MOUSE]	32.9586	10.13	1	5	5	10	2.17072	10	29.101	553	58.4452	7.84033	2.07995	#N/A
Q64521	Glycerol-3-phosphate dehydrogenase, mitochondrial OS=Mus musculus GN=Gpd2 PE=1 SV=2 - [GPDM_MOUSE]	146.52	46.08	1	26	26	44	2.17059	44	27.2388	727	80.9025	6.60986	2.07983	14571
B2RXS4	Plexin-B2 OS=Mus musculus GN=Plxnb2 PE=1 SV=1 - [PLXB2_MOUSE]	180.974	25.84	1	37	37	50	2.16632	50	37.3788	1842	206.099	5.87158	2.07574	140570
Q99MR3	Solute carrier family 12 member 9 OS=Mus musculus GN=Slc12a9 PE=1 SV=2 - [S12A9_MOUSE]	22.5242	10.5	1	6	6	7	2.16586	7	19.898	914	96.2685	7.02002	2.0753	83704
Q64008	Ras-related protein Rab-34 OS=Mus musculus GN=Rab34 PE=1 SV=2 - [RAB34_MOUSE]	19.1288	16.6	1	5	5	6	2.16514	6	9.90039	259	29.0821	8.26514	2.07461	19376
Q60738	Zinc transporter 1 OS=Mus musculus GN=Slc30a1 PE=1 SV=1 - [ZNT1_MOUSE]	10.1237	8.95	1	3	3	3	2.16292	3	2.94218	503	54.6809	6.62451	2.07248	22782
Q3U7R1	Extended synaptotagmin-1 OS=Mus musculus GN=Esyt1 PE=1 SV=2 - [ESYT1_MOUSE]	88.8415	20.15	1	19	20	26	2.16286	24	29.389	1092	121.478	5.94775	2.07242	23943
O35375	Neuropilin-2 OS=Mus musculus GN=Nrp2 PE=1 SV=2 - [NRP2_MOUSE]	57.4629	17.62	1	12	12	16	2.15999	16	23.6104	931	104.565	5.23682	2.06968	18187
Q9DBG6	Dolichyl-diphosphooligosaccharide--protein glycosyltransferase subunit 2 OS=Mus musculus GN=Rpn2 PE=1 SV=1 - [RPN2_MOUSE]	73.3083	22.66	1	9	9	15	2.15992	15	44.8792	631	69.02	5.80811	2.06961	20014
Q9CZR8	Elongation factor Ts, mitochondrial OS=Mus musculus GN=Tsfm PE=1 SV=1 - [EFTS_MOUSE]	72.6639	41.05	1	9	9	17	2.15768	17	48.9254	324	35.3121	7.06396	2.06746	66399
P18155	Bifunctional methylenetetrahydrofolate dehydrogenase/cyclohydrolase, mitochondrial OS=Mus musculus GN=Mthfd2 PE=1 SV=1 - [MTDC_MOUSE]	116.698	44.86	1	15	15	28	2.15762	28	43.573	350	37.8392	8.88037	2.06741	17768
Q99KC8	von Willebrand factor A domain-containing protein 5A OS=Mus musculus GN=Vwa5a PE=1 SV=2 - [VMA5A_MOUSE]	279.724	40.23	1	32	32	79	2.15638	79	22.5365	793	87.0874	6.58057	2.06622	67776
Q922Q4	Pyrroline-5-carboxylate reductase 2 OS=Mus musculus GN=Pycr2 PE=1 SV=1 - [P5CR2_MOUSE]	45.924	29.38	2	7	7	13	2.15205	13	22.2088	320	33.6376	7.76709	2.06207	69051
P06869	Urokinase-type plasminogen activator OS=Mus musculus GN=Plau PE=1 SV=1 - [UROK_MOUSE]	82.1449	43.19	1	12	12	21	2.15029	21	23.8341	433	48.2364	8.1626	2.06038	18792
Q9WUM3	Coronin-1B OS=Mus musculus GN=Coro1b PE=1 SV=1 - [COR1B_MOUSE]	74.1258	26.45	1	11	11	22	2.14937	21	25.6656	484	53.878	5.78271	2.0595	23789
Q6PNC0	DmX-like protein 1 OS=Mus musculus GN=Dmxl1 PE=1 SV=1 - [DMXL1_MOUSE]	184.707	17.06	1	40	40	52	2.14903	52	34.9712	3013	335.796	6.41748	2.05918	240283
Q04899	Cyclin-dependent kinase 18 OS=Mus musculus GN=Cdk18 PE=1 SV=1 - [CDK18_MOUSE]	38.5262	20.62	12	6	8	12	2.14679	9	28.802	451	51.8149	8.51416	2.05703	18557
Q64281	Leukocyte immunoglobulin-like receptor subfamily B member 4 OS=Mus musculus GN=Lilrb4 PE=1 SV=1 - [LIRB4_MOUSE]	15.0626	10.45	2	2	2	3	2.14668	3	5.47835	335	37.5206	6.21436	2.05693	14728
P62046	Leucine-rich repeat and calponin homology domain-containing protein 1 OS=Mus musculus GN=Lrch1 PE=1 SV=2 - [LRCH1_MOUSE]	75.8428	24.54	1	13	13	23	2.14199	23	28.4635	709	79.0264	6.12549	2.05243	380916
Q05920	Pyruvate carboxylase, mitochondrial OS=Mus musculus GN=Pc PE=1 SV=1 - [PYC_MOUSE]	32.5285	10.53	1	9	9	11	2.14152	11	36.851	1178	129.602	6.7124	2.05198	#N/A
Q9DCA2	28S ribosomal protein S11, mitochondrial OS=Mus musculus GN=Mrps11 PE=1 SV=2 - [RT11_MOUSE]	31.6404	35.08	1	5	5	8	2.14103	8	44.1332	191	20.1955	10.77	2.05151	#N/A
Q8BH82	N-acyl-phosphatidylethanolamine-hydrolyzing phospholipase D OS=Mus musculus GN=Napepld PE=1 SV=1 - [NAPEP_MOUSE]	11.234	10.86	1	3	3	4	2.1369	4	17.1641	396	45.7867	5.93506	2.04755	242864
Q99M87	DnaJ homolog subfamily A member 3, mitochondrial OS=Mus musculus GN=Dnaja3 PE=1 SV=1 - [DNJA3_MOUSE]	41.7694	15.63	1	7	7	11	2.13602	11	24.7474	480	52.4104	9.21729	2.04671	83945
Q61823	Programmed cell death protein 4 OS=Mus musculus GN=Pdcd4 PE=1 SV=1 - [PDCD4_MOUSE]	40.538	30.7	1	10	10	11	2.13185	11	44.8041	469	51.67	5.16064	2.04271	18569
Q9CQF8	Ribosomal protein 63, mitochondrial OS=Mus musculus GN=Mrpl57 PE=1 SV=1 - [RT63_MOUSE]	21.0688	28.43	1	3	3	6	2.13145	6	31.708	102	11.9442	10.1548	2.04233	67840
P37040	NADPH--cytochrome P450 reductase OS=Mus musculus GN=Por PE=1 SV=2 - [NCPR_MOUSE]	104.645	37.91	1	20	20	31	2.13111	31	41.4806	678	76.9953	5.52881	2.04201	18984
Q9QYA2	Mitochondrial import receptor subunit TOM40 homolog OS=Mus musculus GN=Tomm40 PE=1 SV=3 - [TOM40_MOUSE]	19.4215	14.4	1	5	5	8	2.13044	8	42.0834	361	37.8711	7.73779	2.04136	53333
Q570Y9	DEP domain-containing mTOR-interacting protein OS=Mus musculus GN=Deptor PE=1 SV=2 - [DPTOR_MOUSE]	15.8331	11.74	1	4	4	4	2.12646	4	18.9483	409	46.0902	7.91357	2.03755	97998
Q8K157	Aldose 1-epimerase OS=Mus musculus GN=Galm PE=1 SV=1 - [GALM_MOUSE]	53.6609	27.49	1	7	7	14	2.12415	14	32.7137	342	37.7751	6.7417	2.03534	319625
Q99JB2	Stomatin-like protein 2, mitochondrial OS=Mus musculus GN=Stoml2 PE=1 SV=1 - [STML2_MOUSE]	96.9528	47.88	1	14	14	29	2.12084	29	56.3238	353	38.3612	8.86572	2.03216	66592
Q99KK9	Probable histidine--tRNA ligase, mitochondrial OS=Mus musculus GN=Hars2 PE=1 SV=1 - [SYHM_MOUSE]	40.2455	23.56	1	9	11	14	2.12073	11	16.5926	505	56.9488	8.32373	2.03206	70791
P50396	Rab GDP dissociation inhibitor alpha OS=Mus musculus GN=Gdi1 PE=1 SV=3 - [GDIA_MOUSE]	151.286	44.97	1	11	17	38	2.12058	21	28.2296	447	50.4891	5.08447	2.03191	14567
Q14C51	Pentatricopeptide repeat domain-containing protein 3, mitochondrial OS=Mus musculus GN=Ptcd3 PE=1 SV=2 - [PTCD3_MOUSE]	45.5886	28.03	2	15	15	16	2.11807	16	38.3974	685	77.7468	5.88428	2.02951	69956
O08738	Caspase-6 OS=Mus musculus GN=Casp6 PE=1 SV=1 - [CASP6_MOUSE]	12.1043	11.23	1	2	3	4	2.11785	3	1.8841	276	31.5747	6.88818	2.0293	12368
Q91WS0	CDGSH iron-sulfur domain-containing protein 1 OS=Mus musculus GN=Cisd1 PE=1 SV=1 - [CISD1_MOUSE]	41.5758	50	1	7	7	11	2.116	11	10.0502	108	12.0892	9.05615	2.02752	52637
Q8JZS9	39S ribosomal protein L48, mitochondrial OS=Mus musculus GN=Mrpl48 PE=1 SV=1 - [RM48_MOUSE]	10.0114	14.69	1	3	3	5	2.11429	5	11.6523	211	23.9376	9.43701	2.02589	52443
O35379	Multidrug resistance-associated protein 1 OS=Mus musculus GN=Abcc1 PE=1 SV=1 - [MRP1_MOUSE]	61.0185	11.91	1	12	12	17	2.11385	17	21.2883	1528	171.075	7.35693	2.02547	17250
Q8R3K3	Pentatricopeptide repeat-containing protein 2, mitochondrial OS=Mus musculus GN=Ptcd2 PE=1 SV=1 - [PTCD2_MOUSE]	22.9009	16.01	1	6	6	7	2.11333	7	21.573	381	43.8155	9.0415	2.02497	68927
Q924S8	Sprouty-related, EVH1 domain-containing protein 1 OS=Mus musculus GN=Spred1 PE=1 SV=1 - [SPRE1_MOUSE]	39.7687	20.5	2	8	8	12	2.11157	12	8.77976	444	50.6313	6.46826	2.02328	114715
P26041	Moesin OS=Mus musculus GN=Msn PE=1 SV=3 - [MOES_MOUSE]	640.589	72.79	1	40	53	194	2.11068	144	37.614	577	67.7249	6.59521	2.02242	17698
P97797	Tyrosine-protein phosphatase non-receptor type substrate 1 OS=Mus musculus GN=Sirpa PE=1 SV=1 - [SHPS1_MOUSE]	40.6082	16.96	1	8	8	11	2.11019	11	38.4827	513	56.3897	8.14795	2.02196	19261
Q9CPW2	Adrenodoxin-like protein, mitochondrial OS=Mus musculus GN=Fdx1l PE=1 SV=1 - [ADXL_MOUSE]	16.8626	39.66	1	5	5	5	2.10935	5	23.3222	174	18.7545	6.03662	2.02115	68165
Q9EQI8	39S ribosomal protein L46, mitochondrial OS=Mus musculus GN=Mrpl46 PE=1 SV=1 - [RM46_MOUSE]	43.2217	38.87	1	8	8	12	2.10886	12	24.0369	283	32.1117	7.40088	2.02068	67308
Q9D6J6	NADH dehydrogenase [ubiquinone] flavoprotein 2, mitochondrial OS=Mus musculus GN=Ndufv2 PE=1 SV=2 - [NDUV2_MOUSE]	95.9126	46.37	1	8	8	23	2.10852	23	51.6021	248	27.2679	7.40088	2.02035	72900
Q8BM55	Transmembrane protein 214 OS=Mus musculus GN=Tmem214 PE=1 SV=1 - [TM214_MOUSE]	16.5319	7.42	1	6	7	7	2.10837	6	13.5199	687	76.3811	9.29053	2.02021	68796
Q9CZ83	39S ribosomal protein L55, mitochondrial OS=Mus musculus GN=Mrpl55 PE=1 SV=1 - [RM55_MOUSE]	11.8051	24.41	1	2	2	3	2.10621	3	7.48104	127	15.1121	10.5063	2.01814	67212
Q02819	Nucleobindin-1 OS=Mus musculus GN=Nucb1 PE=1 SV=2 - [NUCB1_MOUSE]	114.404	50.76	1	22	22	30	2.10501	30	27.4552	459	53.3759	5.07178	2.01699	18220
Q9CPX7	28S ribosomal protein S16, mitochondrial OS=Mus musculus GN=Mrps16 PE=1 SV=1 - [RT16_MOUSE]	24.3674	20.74	1	3	3	6	2.10359	6	38.7575	135	15.1819	9.67139	2.01563	66242
A6H5Z3	Exocyst complex component 6B OS=Mus musculus GN=Exoc6b PE=1 SV=1 - [EXC6B_MOUSE]	33.1983	13.46	1	8	8	9	2.10212	9	19.7797	810	94.0701	6.39209	2.01423	75914
Q80TH2	Protein LAP2 OS=Mus musculus GN=Erbb2ip PE=1 SV=3 - [LAP2_MOUSE]	21.2054	4.07	1	5	5	6	2.10025	6	34.9241	1402	157.151	5.69385	2.01244	59079
Q9JKF7	39S ribosomal protein L39, mitochondrial OS=Mus musculus GN=Mrpl39 PE=1 SV=4 - [RM39_MOUSE]	38.5855	31.25	1	9	9	11	2.09888	11	32.2188	336	38.5247	7.94287	2.01112	27393
Q9DCJ5	NADH dehydrogenase [ubiquinone] 1 alpha subcomplex subunit 8 OS=Mus musculus GN=Ndufa8 PE=1 SV=3 - [NDUA8_MOUSE]	39.6686	43.02	1	5	5	10	2.0956	10	35.746	172	19.9791	8.45557	2.00798	68375
Q61543	Golgi apparatus protein 1 OS=Mus musculus GN=Glg1 PE=1 SV=1 - [GSLG1_MOUSE]	123.085	28.17	1	26	26	36	2.09383	35	25.8463	1175	133.646	6.84424	2.00628	20340
P60766	Cell division control protein 42 homolog OS=Mus musculus GN=Cdc42 PE=1 SV=2 - [CDC42_MOUSE]	94.9317	48.69	3	7	8	24	2.09303	22	28.4862	191	21.245	6.55127	2.00551	12540
P02301	Histone H3.3C OS=Mus musculus GN=H3f3c PE=3 SV=3 - [H3C_MOUSE]	35.66	34.56	4	8	8	16	2.09233	16	42.8991	136	15.3055	11.1362	2.00485	625328
O08547	Vesicle-trafficking protein SEC22b OS=Mus musculus GN=Sec22b PE=1 SV=3 - [SC22B_MOUSE]	40.9456	42.33	1	6	6	11	2.09229	11	22.5012	215	24.7248	8.51416	2.0048	20333
Q59J78	Mimitin, mitochondrial OS=Mus musculus GN=Ndufaf2 PE=1 SV=1 - [MIMIT_MOUSE]	23.9321	34.52	1	4	4	6	2.0918	6	26.6142	168	19.6158	8.25049	2.00434	75597
Q6NVE9	Protein phosphatase PTC7 homolog OS=Mus musculus GN=Pptc7 PE=1 SV=1 - [PPTC7_MOUSE]	14.9566	14.19	1	3	3	4	2.09062	4	20.396	310	33.0273	5.2749	2.0032	320717
Q8CHH9	Septin-8 OS=Mus musculus GN=Sept8 PE=1 SV=4 - [SEPT8_MOUSE]	51.4061	24.71	2	5	9	15	2.0904	6	7.5659	429	49.7812	5.99854	2.00299	20362
Q5NBU8	XIAP-associated factor 1 OS=Mus musculus GN=Xaf1 PE=1 SV=3 - [XAF1_MOUSE]	12.9342	16.85	1	3	3	3	0.520772	3	1.75268	273	31.0964	8.54346	0.498998	327959
Q99LZ3	DNA replication complex GINS protein SLD5 OS=Mus musculus GN=Gins4 PE=1 SV=1 - [SLD5_MOUSE]	28.0334	25.11	1	5	5	7	0.498992	7	50.6786	223	25.9443	5.23682	0.478127	109145
Q9D1C1	Ubiquitin-conjugating enzyme E2 C OS=Mus musculus GN=Ube2c PE=1 SV=1 - [UBE2C_MOUSE]	43.0522	58.1	1	7	7	11	0.489555	11	57.4086	179	19.5939	7.32764	0.469086	68612
P98078	Disabled homolog 2 OS=Mus musculus GN=Dab2 PE=1 SV=2 - [DAB2_MOUSE]	123.659	30.42	1	17	17	29	0.472092	29	57.1738	766	82.261	6.1001	0.452353	13132
Q9BDB7	Interferon-induced protein 44-like OS=Mus musculus GN=Ifi44l PE=2 SV=2 - [IF44L_MOUSE]	54.8465	27.29	1	11	11	21	0.459218	21	20.0317	447	49.6476	6.53662	0.440017	15061
Q9QXK2	E3 ubiquitin-protein ligase RAD18 OS=Mus musculus GN=Rad18 PE=1 SV=2 - [RAD18_MOUSE]	17.7828	14.73	1	5	5	5	0.454617	5	29.4339	509	57.3758	7.23975	0.435608	58186
Q9D9Z1	Small kinetochore-associated protein OS=Mus musculus GN=Knstrn PE=2 SV=2 - [SKAP_MOUSE]	27.8947	27.56	1	6	6	7	0.447338	7	68.4872	312	34.7064	5.19873	0.428634	51944
P00860	Ornithine decarboxylase OS=Mus musculus GN=Odc1 PE=1 SV=2 - [DCOR_MOUSE]	14.9014	13.02	1	4	4	4	0.330475	4	58.3775	461	51.1442	5.46533	0.316657	18263
Upregulated proteins(541/549)are highlighted red, while downregulated proteins(8/549)are highlighted green
